# Supplementary material for: Surface Wettability Modification of Cyclic Olefin Polymer by Direct Femtosecond Laser Irradiation
Source: Nanomaterials (Basel). 2015 Aug 28;5(3):1442–53. doi: 10.3390/nano5031442 (PMC5304633; doi:10.3390/nano5031442)
Supplement: Supplementary file 1 [file nanomaterials-05-01442-s001.zip]

Archive with 34 entries (23 files):
- Lam_Supplementary/
- Lam_Supplementary/SEM/
- Lam_Supplementary/SEM/PDR 0.7.png
- Lam_Supplementary/SEM/PDR 0.93.png
- Lam_Supplementary/SEM/PDR 1.39.png
- Lam_Supplementary/SEM/PDR 2.79.png
- Lam_Supplementary/SEM/PDR 5.57.png
- Lam_Supplementary/SEM/Pristine.png
- Lam_Supplementary/WCA/
- Lam_Supplementary/WCA/original wet angle.bmp
- Lam_Supplementary/WCA/super hydrophilic PDR 0.62 fluence 17.6.bmp
- Lam_Supplementary/WCA/super hydrophobic PDR 6.5 fluence 30.79.bmp
- Lam_Supplementary/XPS/
- Lam_Supplementary/XPS/PDR 1.39/
- Lam_Supplementary/XPS/PDR 1.39/1.39.VGD
- Lam_Supplementary/XPS/PDR 1.39/1.39.xls
- Lam_Supplementary/XPS/PDR 5.57/
- Lam_Supplementary/XPS/PDR 5.57/5.57.VGD
- Lam_Supplementary/XPS/PDR 5.57/5.57.xls
- Lam_Supplementary/XPS/PDR0.56/
- Lam_Supplementary/XPS/PDR0.56/0.56.VGD
- Lam_Supplementary/XPS/PDR0.56/0.56.xls
- Lam_Supplementary/XPS/PDR0.7/
- Lam_Supplementary/XPS/PDR0.7/0.7.VGD
- Lam_Supplementary/XPS/PDR0.7/0.7.xls
- Lam_Supplementary/XPS/PDR0.93/
- Lam_Supplementary/XPS/PDR0.93/0.93.VGD
- Lam_Supplementary/XPS/PDR0.93/0.93.xls
- Lam_Supplementary/XPS/PDR2.79/
- Lam_Supplementary/XPS/PDR2.79/2.79.VGD
- Lam_Supplementary/XPS/PDR2.79/2.79.xls
- Lam_Supplementary/XPS/pristine/
- Lam_Supplementary/XPS/pristine/pristine.VGD
- Lam_Supplementary/XPS/pristine/pristine.xls
