# Supplementary material for: Surface Wettability Modification of Cyclic Olefin Polymer by Direct Femtosecond Laser Irradiation
Source: Nanomaterials (Basel). 2015 Aug 28;5(3):1442–53. doi: 10.3390/nano5031442 (PMC5304633; doi:10.3390/nano5031442)
Supplement: Supplementary file 1 [file nanomaterials-05-01442-s001.zip › Lam_Supplementary/XPS/PDR 1.39/1.39.xls]

## Sheet: 1.39
Axis	Energy	Elements=	1001
C:\DOCUME~1\VGOPER~1\LOCALS~1\Temp\VGD352.tmp
Binding Energy (E)
eV		Counts / s
1002		5920.66
1001		5663.49
1000		6121.78
999		5846.69
998		5574.53
997		5672.83
996		5400.29
995		5329.01
994		5490.38
993		5240.16
992		5268
991		5512.23
990		5099.47
989		4581.14
988		5054.36
987		5298.25
986		5102.58
985		5240.08
984		4967.79
983		5450.44
982		5402.91
981		5788.81
980		5737.49
979		6126.18
978		6077.8
977		6407.82
976		6161.37
975		6174.74
974		5785.78
973		5287.45
972		5244.5
971		5054.86
970		4439.84
969		4564.25
968		4247.15
967		3884.42
966		3389.79
965		3546.43
964		3751.07
963		3303.79
962		3613.37
961		3446.79
960		3349.15
959		3395.99
958		3399.68
957		3301.06
956		3341.74
955		3323.84
954		3139.03
953		3283.22
952		3204.62
951		3538.81
950		3227.63
949		3331.71
948		3455.46
947		3435.88
946		3137.86
945		3135.58
944		3254.7
943		3336.14
942		3233.74
941		3319.86
940		3213.58
939		3343.9
938		3183.84
937		3330.65
936		3438.04
935		3276.39
934		3292.98
933		3344.19
932		3226.96
931		3327.35
930		3378.17
929		3393.36
928		3382.74
927		3236.87
926		3414.64
925		3388.86
924		3458.06
923		3787.96
922		3489.6
921		3236.17
920		2961.25
919		3096.85
918		3532.94
917		3585.22
916		3308.57
915		3368.32
914		3448.62
913		3417.59
912		3476.85
911		3420.89
910		3450.51
909		3583.84
908		3628.69
907		3638.5
906		3491.24
905		3567.85
904		3356.07
903		3810.49
902		3654.08
901		3117.37
900		3441.98
899		3535.48
898		3375.58
897		3056.18
896		3176.61
895		3303.34
894		3039.52
893		3315.24
892		3470.55
891		3341.87
890		3433.97
889		3180.24
888		3571.04
887		3518.12
886		3541.11
885		3351.88
884		3497.4
883		3255.64
882		3385.44
881		3385.39
880		3464.74
879		3353.44
878		3334.09
877		3268.2
876		3615.87
875		3865.29
874		3397.19
873		3454.01
872		3329.11
871		3698.46
870		3564.35
869		3522.61
868		3614.47
867		3491.7
866		3761.93
865		3232.67
864		3517.89
863		3511.18
862		3535.36
861		3700.17
860		3563.12
859		3574.69
858		3406.99
857		3594.01
856		3236.87
855		3600.61
854		3644.47
853		3348.89
852		3613.88
851		3453.69
850		3667.97
849		3484.52
848		3727.55
847		3815.65
846		3434.34
845		3310.84
844		3690.56
843		3796.59
842		3485.51
841		3450.43
840		3537.93
839		3697.36
838		3719.36
837		3475.94
836		3653.54
835		3703.47
834		3976.83
833		3707.41
832		3538.69
831		3614.23
830		3555.22
829		3592.84
828		3799.07
827		3590.11
826		3564.64
825		3616.79
824		3846.06
823		3717.13
822		3799.38
821		3230.41
820		3630.35
819		3693.57
818		3295.81
817		3478.38
816		3628.65
815		3655.1
814		3451.46
813		3666.21
812		3696.76
811		4073.64
810		3790.08
809		3514.52
808		3726.96
807		3864.31
806		3445.91
805		3816.21
804		3788.01
803		3723.6
802		3962.83
801		3763.5
800		3337.37
799		3465.34
798		3908.41
797		3724.56
796		3397.58
795		3457.73
794		3778.05
793		3720.49
792		3876.68
791		3865.65
790		3890.94
789		3729.05
788		3683.1
787		3763.71
786		3662.71
785		4053.83
784		3827.7
783		3846.74
782		3756.36
781		3975.62
780		3688.55
779		3754.96
778		3974.48
777		3648.64
776		4238.62
775		3939.38
774		3872.55
773		3891.66
772		3938.47
771		3925.92
770		3841.21
769		3736.25
768		3972.05
767		3777.9
766		3740.67
765		3744.86
764		3806.91
763		3656.94
762		3622.66
761		3750.81
760		3859.48
759		3755.47
758		3732.86
757		3740.32
756		3730.17
755		3826.47
754		3971.4
753		4223.8
752		3954.77
751		3981.81
750		4243.68
749		3798.03
748		3950.82
747		4164.13
746		4268.97
745		3832.84
744		4030.28
743		4047.93
742		4093.93
741		4005.3
740		4145.59
739		4085.18
738		3745.59
737		3921.61
736		3993.73
735		3711.08
734		3642.16
733		4092.83
732		3787.56
731		3910.32
730		3633.18
729		3691.38
728		4044.47
727		4067.39
726		4119.45
725		4070.57
724		4049.6
723		3936.48
722		3881.08
721		4075.48
720		4249.77
719		4410.65
718		4281.33
717		4044.5
716		4359.23
715		4009.83
714		4011.77
713		4281.48
712		4035.51
711		4038.79
710		4118.25
709		4332.94
708		4196.91
707		3924.69
706		4072.13
705		4005.61
704		3948.08
703		4055.33
702		3907.42
701		3853.14
700		4244.78
699		4273.03
698		4315.08
697		4227.1
696		4341.22
695		4388.71
694		3998.02
693		4113.58
692		4305.22
691		4278.93
690		4239.16
689		4636.29
688		4240.74
687		4407.43
686		4098.09
685		4416.18
684		4091.32
683		4266.69
682		4139.06
681		4344.43
680		4563.42
679		4150.56
678		4129.61
677		4257.03
676		4396.39
675		4301.43
674		4129.15
673		4359.67
672		4476.85
671		4462.9
670		4639.25
669		4495.49
668		4291.97
667		4382.98
666		4527.38
665		4610.02
664		4287.35
663		4280.91
662		4492.12
661		4391.03
660		4425.26
659		4051.23
658		4537.75
657		4443.93
656		4356.1
655		4153.18
654		4241.24
653		4475.73
652		4442
651		4404.34
650		4271.56
649		4310.95
648		4545.91
647		4601.96
646		4491.46
645		4642.4
644		4521.72
643		4265.82
642		4297.16
641		4474.35
640		4535.57
639		4893.45
638		4845.09
637		4736.43
636		4678.94
635		4640.16
634		4820.12
633		4764.26
632		4318.74
631		4490.62
630		4829.26
629		4742.6
628		4505.26
627		4662.03
626		4814.03
625		5077.82
624		4611.83
623		4733.84
622		5088.14
621		4729.37
620		4516.71
619		4570.49
618		4627.59
617		4593.56
616		4886.86
615		4858.23
614		4683.14
613		4787.96
612		5003.71
611		5113.96
610		4826.17
609		5016.68
608		5033.45
607		4588.71
606		4923.97
605		4868.75
604		4791.13
603		4893.24
602		5194.96
601		4902.96
600		4558.95
599		4814.65
598		4786.51
597		4972.74
596		5151.28
595		4567.35
594		4788.68
593		4744.18
592		4949.45
591		4868.8
590		5023.98
589		4695.9
588		4804.13
587		5063.78
586		4885.44
585		5158.2
584		5124.26
583		4895.63
582		4825.17
581		5120.71
580		4757.2
579		4842.7
578		4892.24
577		5225.07
576		5154.67
575		5100.46
574		5281.61
573		5613.29
572		5288.77
571		4678.54
570		4947.08
569		4761.76
568		4902.55
567		4640.57
566		4864.6
565		4966.71
564		5058.09
563		5222.26
562		5227.21
561		4951.58
560		4904.68
559		5278.06
558		5363.26
557		5807.48
556		5592.92
555		5667.48
554		5376.55
553		5212.42
552		5308.3
551		5194.44
550		4929.17
549		5095.88
548		5041.47
547		4743.18
546		4425.4
545		4362.82
544		3983.73
543		4024.07
542		4002.12
541		4037.51
540		3989.93
539		3871.71
538		3652.73
537		3704.11
536		4226.84
535		6785.83
534		13106.2
533		18412.7
532		15175.2
531		7239.48
530		3699.35
529		3198.92
528		2842.67
527		2927.21
526		2909.15
525		3023.69
524		2991.02
523		3062.01
522		2862.49
521		3037.95
520		3058.86
519		2868.42
518		2928.59
517		3051.48
516		3084.64
515		3203.74
514		2954.51
513		3120.45
512		3099.29
511		3303.07
510		3013.4
509		2979.84
508		3071.56
507		3034.09
506		3084.92
505		2970.1
504		3106.35
503		3045.24
502		2770.51
501		2912.1
500		3159.08
499		2957.92
498		3220.57
497		2987.48
496		3110.74
495		2856.01
494		2897.88
493		3251
492		3198.2
491		2871.86
490		2950
489		2987.38
488		2735.14
487		2755.76
486		2784.65
485		2759.87
484		2926.86
483		2906.26
482		2919.17
481		3260.69
480		3355.11
479		3243.7
478		3236.35
477		3174
476		3078.24
475		3343.73
474		3216.65
473		2995.41
472		3305.49
471		3163.15
470		3114.3
469		3236.36
468		3186.37
467		3051.62
466		2924.35
465		2918.94
464		3198.77
463		3361.69
462		3465.68
461		3052.26
460		3049.39
459		3077.5
458		3028.56
457		2914.84
456		3107.97
455		3136.17
454		3177.89
453		3087.8
452		3122.52
451		3177.51
450		3079.34
449		3107.41
448		2978.42
447		3116.85
446		3562.42
445		3384.73
444		3171.4
443		3328.76
442		3611.06
441		3360.04
440		3283.95
439		3089.07
438		2973.3
437		3173.32
436		3361.65
435		3333.07
434		3296.39
433		2944.95
432		3452.74
431		3304.4
430		3354.96
429		2992.84
428		3278.39
427		3229.09
426		3223.69
425		3172.2
424		3228.55
423		3059.37
422		3113.51
421		3047.77
420		3065.13
419		3176.88
418		3172.72
417		3196.17
416		2887.85
415		3247.23
414		3417.39
413		3125.96
412		3216.95
411		3200.92
410		3504.81
409		3349.96
408		3302
407		3409.87
406		3258.87
405		3060.66
404		3241.79
403		3383.05
402		3651.77
401		3654.92
400		4002.94
399		3654.58
398		3076.87
397		3219.06
396		2950.12
395		3194.61
394		3594.62
393		3332.38
392		3361.72
391		3479.08
390		3278.5
389		2931.24
388		2873.3
387		3228.77
386		3033.06
385		3201.44
384		3140.08
383		3105.98
382		3259.9
381		3451.75
380		3480.39
379		3329.66
378		3340.05
377		3460.12
376		3537.88
375		3219.25
374		3175.65
373		3240.03
372		3291.96
371		3251.96
370		3176.51
369		3159.83
368		3591.51
367		3450.91
366		3416.24
365		3261.72
364		3260.92
363		3346.19
362		3377.58
361		3542.41
360		3294.53
359		3397.4
358		3427.85
357		3560.53
356		3441.36
355		3703.03
354		3496.36
353		3408.36
352		3409.96
351		3228.09
350		3063.15
349		3101.18
348		3816.14
347		3413.44
346		3486.05
345		3664.31
344		3593.99
343		3506.71
342		3404.08
341		3258.5
340		3664.22
339		3647.29
338		3414.57
337		3196.09
336		3353.8
335		3619.56
334		3468.77
333		3450.38
332		3337.74
331		3185.76
330		3440.16
329		3476.72
328		3449.37
327		3320.68
326		3751.42
325		3629.89
324		3654.59
323		3543.19
322		3667.82
321		3851.93
320		3584.48
319		3526.28
318		3911.19
317		3707.82
316		3625.88
315		3915.9
314		3577.69
313		3770.55
312		3664.9
311		3662.75
310		3934.02
309		3938.66
308		3788.62
307		3632.37
306		3670.21
305		3534.04
304		3340
303		3194.48
302		3172.44
301		2855.32
300		2535.49
299		2202.6
298		2091.2
297		2070.41
296		1813.42
295		1649.5
294		1420
293		1387.76
292		1410.58
291		1738.39
290		2125.28
289		3391.47
288		4974.76
287		8441.92
286		15347.9
285		21709.7
284		11811.7
283		2262.44
282		509.316
281		370.766
280		279.988
279		218.24
278		168.684
277		165.941
276		163.933
275		206.069
274		225.016
273		159.763
272		201.821
271		206.695
270		184.551
269		170.632
268		161.982
267		138.286
266		142.134
265		192.291
264		254.8
263		157.57
262		150.542
261		208.384
260		135.339
259		184.002
258		223.514
257		189.152
256		148.977
255		184.915
254		145.486
253		164.911
252		161.443
251		224.244
250		254.092
249		188.722
248		131.657
247		145.038
246		150.18
245		173.258
244		188.477
243		152.881
242		208.674
241		191.743
240		178.874
239		157.051
238		147.387
237		122.835
236		162.835
235		173.153
234		249.184
233		242.292
232		246.175
231		244.453
230		160.308
229		138.792
228		167.543
227		171.776
226		162.903
225		161.692
224		132.703
223		157.835
222		164.144
221		151.716
220		134.963
219		138.43
218		146.551
217		147.058
216		146.509
215		185.674
214		189.698
213		225.688
212		166.993
211		129.521
210		175.061
209		199.25
208		156.651
207		130.548
206		173.719
205		205.879
204		233.606
203		157.311
202		176.498
201		193.686
200		259.955
199		118.683
198		185.491
197		218.523
196		235.921
195		137.928
194		180.255
193		216.095
192		210.943
191		225.338
190		273.593
189		305.259
188		160.058
187		150.411
186		182.272
185		179.559
184		250.745
183		176.676
182		149.417
181		195.589
180		135.554
179		175.761
178		204.346
177		167.363
176		196.027
175		204.094
174		257.193
173		209.341
172		257.324
171		253.126
170		117.012
169		154.08
168		191.93
167		182.169
166		154.771
165		172.027
164		160.371
163		156.676
162		184.942
161		196.97
160		137.446
159		212.68
158		253.766
157		216.734
156		171.181
155		256.687
154		288.838
153		174.783
152		229.541
151		296.901
150		250.78
149		183.301
148		204.609
147		150.886
146		205.308
145		171.773
144		207.916
143		169.419
142		219.702
141		174.985
140		195.856
139		233.835
138		163.558
137		256.584
136		185.04
135		248.079
134		237.934
133		234.624
132		144.905
131		183.307
130		191.753
129		130.542
128		157.975
127		201.067
126		225.646
125		162.211
124		175.026
123		245.944
122		208.957
121		211.875
120		280.284
119		188.723
118		248.317
117		206.436
116		161.49
115		189.306
114		268.623
113		199.233
112		184.741
111		210.772
110		139.452
109		142.206
108		229.138
107		244.13
106		269.371
105		208.756
104		279.496
103		252.473
102		284.482
101		289.417
100		214.019
99.0001		234.951
98.0001		246.016
97.0001		278.773
96.0001		318.556
95.0001		261.686
94.0001		196.32
93.0001		194.626
92.0001		374.433
91.0001		211.945
90.0001		280.115
89.0001		267.071
88.0001		244.325
87.0001		233.595
86.0001		238.299
85.0001		259.824
84.0001		287.279
83.0001		307.404
82.0001		221.359
81.0001		204.352
80.0001		226.105
79.0001		227.092
78.0001		153.107
77.0001		198.996
76.0001		192.44
75.0001		171.621
74.0001		137.736
73.0001		231.2
72.0001		274.904
71.0001		226.474
70.0001		231.041
69.0001		176.396
68.0001		188.793
67.0001		278.072
66.0001		220.899
65.0001		211.417
64.0001		219.675
63.0001		301.768
62.0001		324.417
61.0001		241.262
60.0001		177.485
59.0001		193.867
58.0001		230.227
57.0001		268.415
56.0001		242.105
55.0001		249.322
54.0001		291.294
53.0001		259.305
52.0001		267.785
51.0001		276.397
50.0001		232.048
49.0001		205.879
48.0001		287.825
47.0001		365.661
46.0001		258.633
45.0001		253.96
44.0001		263.193
43.0001		302.693
42.0001		229.9
41.0001		289.661
40.0001		317.812
39.0001		323.427
38.0001		284.019
37.0001		282.424
36.0001		184.213
35.0001		234.1
34.0001		184.685
33.0001		235.06
32.0001		224.195
31.0001		247.789
30.0001		292.698
29.0001		335.331
28.0001		391.311
27.0001		394.875
26.0001		409.788
25.0001		335.141
24.0001		339.364
23.0001		199.522
22.0001		193.592
21.0001		202.783
20.0001		311.617
19.0001		279.21
18.0001		326.337
17.0001		336.871
16.0001		298.215
15.0001		299.435
14.0001		390.54
13.0001		289.88
12.0001		272.526
11.0001		257.794
10.0001		191.789
9.0001		164.255
8.0001		158.352
7.0001		115.439
6.0001		166.065
5.0001		127.614
4.0001		74.5121
3.0001		62.5066
2.0001		35.4359
