# Supplementary material for: Surface Wettability Modification of Cyclic Olefin Polymer by Direct Femtosecond Laser Irradiation
Source: Nanomaterials (Basel). 2015 Aug 28;5(3):1442–53. doi: 10.3390/nano5031442 (PMC5304633; doi:10.3390/nano5031442)
Supplement: Supplementary file 1 [file nanomaterials-05-01442-s001.zip › Lam_Supplementary/XPS/PDR 5.57/5.57.xls]

## Sheet: PDR5.57
Axis	Energy	Elements=	1001
C:\DOCUME~1\VGOPER~1\LOCALS~1\Temp\VGD97B.tmp
Binding Energy (E)
eV		Counts / s
1002		4849.84
1001		5246.67
1000		5115.45
999		5037.64
998		4632.07
997		4668.97
996		4960.58
995		4811.57
994		4785.03
993		4589.76
992		4616.16
991		4659.03
990		4507.5
989		4911.24
988		4959.27
987		4706.36
986		4428.98
985		4550.68
984		4646.82
983		4642.3
982		4866.35
981		4815.94
980		4937.79
979		5152.78
978		5134.45
977		5491.61
976		5042.34
975		5072.72
974		5027.57
973		4598.99
972		4515.08
971		4187.14
970		4056.62
969		4115.74
968		3758.65
967		3554.68
966		3656.36
965		3410.49
964		3464.66
963		3531.26
962		3388.56
961		3652.42
960		3448.17
959		3560.77
958		3348.59
957		3591.3
956		3387.8
955		3522.07
954		3464.13
953		3455.06
952		3772.48
951		3645.17
950		3572.01
949		3299
948		3370.35
947		3709.08
946		3317.68
945		3592.25
944		3307.43
943		3460.03
942		3476.9
941		3510.7
940		3814.74
939		3173.98
938		3347.37
937		3668.76
936		3410.55
935		3245.84
934		3376.31
933		3695.7
932		3410.92
931		3480.45
930		3082.36
929		3281.36
928		3750.9
927		3619.74
926		3464.33
925		3510.19
924		3181.41
923		3363.82
922		3651.82
921		3636.8
920		3652.86
919		3410.88
918		3335.78
917		3541.19
916		3730.36
915		3308.68
914		3357.14
913		3406.68
912		3709.21
911		3622.74
910		3417.33
909		3476.47
908		3380.78
907		3609.1
906		3392.04
905		3566.27
904		3349.96
903		3487.94
902		3392.66
901		3317.34
900		3374.72
899		3575.86
898		3564.15
897		3606.89
896		3803.63
895		3593.47
894		3792.33
893		3499.82
892		3200.14
891		3707.95
890		3525.8
889		3322.21
888		3214.73
887		3906
886		3382.7
885		3318.42
884		3554.12
883		3790.89
882		3657.42
881		3545.23
880		3647.62
879		3649.07
878		3484.24
877		3448.64
876		3381.93
875		3705.74
874		3302.23
873		3800.59
872		3793.28
871		3792.59
870		3594.11
869		3463.24
868		3743.17
867		3444.2
866		4034.27
865		3402.73
864		3496.07
863		3683.47
862		3466.92
861		3264.88
860		3699.08
859		3799.52
858		3778.62
857		3500.23
856		3461.2
855		3754.01
854		3459.03
853		4010.03
852		3764.7
851		3316.69
850		3569.22
849		3655.95
848		3621.66
847		3588.45
846		3774.43
845		3746.72
844		3829.08
843		3879.08
842		3569.34
841		3148.14
840		3545.23
839		3837.39
838		3639.36
837		3676.53
836		3748.11
835		3628.85
834		3750.33
833		3444.69
832		3519.76
831		3660.2
830		3680.44
829		3599.72
828		3912.31
827		3866.05
826		3917.94
825		3540.93
824		3729.85
823		3659.22
822		3410.24
821		3537.52
820		3472.97
819		3502.65
818		3590.04
817		3383.58
816		3591.92
815		3888.93
814		3584.55
813		3924.31
812		3692.6
811		3523.06
810		3799.13
809		3846.42
808		3920.42
807		3565.34
806		3766.02
805		3877.23
804		3760.21
803		3560.14
802		3847.38
801		3416.48
800		3764.66
799		3637.86
798		3963.28
797		3772.25
796		3864.29
795		3613.15
794		3906.85
793		3601.47
792		4045.01
791		3855.6
790		4120.03
789		4077.83
788		4257.67
787		3583.86
786		3541.72
785		3686.42
784		3704.5
783		4001.65
782		3941.77
781		3990.14
780		3826.01
779		3577.6
778		3746.37
777		3840.23
776		3651.22
775		3722.48
774		3435.17
773		3447.23
772		3966.41
771		3607.53
770		3660.26
769		3901.37
768		3758.81
767		3707.74
766		3903.79
765		3862.59
764		3523.43
763		3775.21
762		3705.69
761		3936.25
760		3794.49
759		3857.51
758		4236.91
757		4148.37
756		3995.1
755		3815.29
754		4178
753		4016.94
752		3896.09
751		3833.59
750		3874.15
749		4173.71
748		3839.78
747		3698.06
746		4296.03
745		3527
744		3846.76
743		4274.48
742		4216.1
741		3594.78
740		3815.2
739		3605.25
738		4039.93
737		3930.65
736		3717.23
735		3945.72
734		4047.91
733		4200.6
732		3806.31
731		3915.72
730		4073.12
729		4021.81
728		3791.7
727		3810.88
726		4045.04
725		4504.65
724		4126.92
723		3783.21
722		3641.18
721		3824.04
720		3879.13
719		4051.11
718		4244.33
717		4120.5
716		3745.71
715		3773.78
714		3650.19
713		3918.44
712		3962.5
711		3884.22
710		3857.93
709		4017.89
708		3925.97
707		4108.39
706		4195.5
705		3814.99
704		3991.34
703		3826.33
702		3805.73
701		3464.14
700		4190.11
699		4051.21
698		4168.37
697		3977.59
696		4146.13
695		4004.55
694		4288.04
693		4102.84
692		4426.97
691		4260.94
690		4029.38
689		4258.84
688		4322.55
687		4226.62
686		3982.87
685		4092.64
684		3892.74
683		3990.43
682		4084.82
681		3903.93
680		4099.63
679		4205.53
678		4339.69
677		4017.9
676		4050.1
675		4414.04
674		4094.31
673		4225.86
672		4109.99
671		4313.45
670		4143.17
669		4414.34
668		4201.44
667		4000.3
666		4192.53
665		4352.07
664		4282.25
663		4394.13
662		4475.52
661		4299.74
660		4276.56
659		4190.01
658		4091.79
657		4057.57
656		4319.04
655		3977.66
654		4062.52
653		4207.94
652		4228.78
651		4081.24
650		4100.98
649		4202.62
648		4410.27
647		4406.78
646		3951.31
645		4369.74
644		4138.69
643		4067.89
642		4265.8
641		3959.7
640		4168.57
639		4125.39
638		4191.99
637		4025.56
636		4190.87
635		4093.69
634		4260.72
633		4414.36
632		4117.67
631		4126.86
630		3958.48
629		3714.23
628		3908.19
627		4071.87
626		4030.95
625		4150.25
624		4180.73
623		4120.78
622		4145.5
621		4127.99
620		4267.82
619		3882.29
618		3920.91
617		4514.86
616		4251.54
615		4036.58
614		4296.37
613		4187.7
612		4461.52
611		4162.55
610		4606.59
609		4349.53
608		4299.7
607		4401.05
606		4509.14
605		4187.44
604		4426.81
603		4446.68
602		4685.73
601		4785.52
600		4520.67
599		4205.28
598		4132.39
597		4266.44
596		4309.47
595		4540.79
594		4144.75
593		4219.2
592		4410.89
591		4698.69
590		4224.13
589		4573.82
588		4435.57
587		4675.84
586		4482.74
585		4301.84
584		4193.38
583		4587.91
582		4262.23
581		4259.96
580		4092.9
579		4329.43
578		4152.61
577		4412.53
576		4391.37
575		4109.64
574		4652.52
573		4214.85
572		4381.31
571		3903.11
570		4127.8
569		4550.7
568		4394.94
567		4617.93
566		4481.11
565		4163.66
564		4563.47
563		4364.8
562		4299.54
561		4030.81
560		4485.72
559		4550.91
558		4752.13
557		4505.82
556		4362.66
555		4292.37
554		4182.57
553		4437.43
552		4217.51
551		4090.94
550		4146.62
549		4095
548		4027.23
547		3762.44
546		3802.51
545		3646.92
544		3769.36
543		3281.79
542		3481.05
541		3637.53
540		3465.12
539		3265.4
538		3015
537		3413.6
536		3637.33
535		5181.86
534		9016.39
533		11606.7
532		9727.2
531		5367.92
530		3351.34
529		2881.4
528		2889.07
527		2774.11
526		2567.68
525		2489.62
524		2799.68
523		2377.93
522		2478.8
521		2470.97
520		2993.49
519		2601.99
518		3099.69
517		3103.91
516		2767.78
515		2819.32
514		2766.24
513		2633.04
512		2954.33
511		2897.64
510		2971.73
509		2549.99
508		3026.11
507		2924.71
506		3130.55
505		2966.46
504		2622.1
503		3041.1
502		2918.79
501		2964.58
500		2744.44
499		3225.1
498		3046.54
497		2987.36
496		2815.36
495		2632.2
494		2804.39
493		3098.11
492		2833.52
491		2897.53
490		2803.55
489		2702.13
488		2730.72
487		2961.07
486		2730.19
485		2854.35
484		2992.54
483		3005.91
482		2720.15
481		2791.98
480		2740.49
479		2709.92
478		2880.46
477		2949.01
476		3012.48
475		3136.78
474		2734.83
473		2865.89
472		2968.71
471		2786.95
470		2953.31
469		3047.81
468		3011.31
467		3077.22
466		2939.08
465		3037.57
464		3089.73
463		3071.3
462		2928.2
461		2782.83
460		2470.17
459		2740.94
458		3086.61
457		2650.88
456		2833.54
455		3066.45
454		3212.17
453		2780.65
452		2864.5
451		2851.17
450		3053.07
449		3205.35
448		2788.61
447		3207.57
446		3062.8
445		2976.93
444		3108.57
443		3028.09
442		2955.14
441		2965.03
440		3057.68
439		2905.94
438		2772.34
437		2990.57
436		2889.18
435		3351.8
434		3139.38
433		2997.77
432		3053.74
431		2915.77
430		3066.28
429		2873.88
428		3084.11
427		2837.18
426		3376.37
425		3373.1
424		2961.35
423		3041.08
422		2747.22
421		2887.93
420		3078.46
419		2933.19
418		2990.73
417		2873.32
416		3074.7
415		2853.49
414		3143.1
413		2934.02
412		2944.22
411		3261.46
410		3103.46
409		2996.36
408		3295.59
407		2903.16
406		2989.86
405		3157.51
404		2967.53
403		3190.39
402		3109.26
401		3499.26
400		3402.39
399		3241.4
398		3270.97
397		3382.94
396		3136.78
395		3013.69
394		3003.23
393		3143.76
392		3107.34
391		2835.81
390		3000.11
389		3036.54
388		3079.1
387		2795.41
386		3051.59
385		3087.84
384		3226.44
383		3037.54
382		3343.41
381		3144.62
380		3277.6
379		3283
378		3516.25
377		2964.61
376		3007.04
375		3244.03
374		3099.85
373		2961.85
372		3024.54
371		3176.46
370		3156.76
369		3110.6
368		3353.3
367		3259.07
366		3027.49
365		3102.2
364		3257.57
363		3427.69
362		3190.23
361		3068.93
360		3475.45
359		3455.93
358		3314.49
357		3134.97
356		3288.02
355		3575.51
354		3675.75
353		3437.99
352		3268.17
351		3196.95
350		3107.93
349		3048.24
348		2815.92
347		3141.41
346		3629.21
345		3434.85
344		3376.71
343		3226.91
342		2962.32
341		3614.99
340		3257.77
339		3468.62
338		3286.77
337		3276.16
336		3271.69
335		3253.27
334		3611.48
333		3220.66
332		3073.2
331		3425.84
330		3338.93
329		3270.45
328		3324.94
327		3282.16
326		3660.69
325		3386.68
324		3205.84
323		3293.45
322		3562.46
321		3572.96
320		3509.53
319		3264.67
318		3545.16
317		3604.78
316		3556.76
315		3637.13
314		3412.94
313		3623.2
312		3510.63
311		3860.97
310		3563.06
309		3772
308		3711.42
307		3450.65
306		3509.89
305		3116.13
304		3334.32
303		3433.36
302		2922.63
301		2745.24
300		2487.66
299		2287.17
298		2005.01
297		2055.52
296		1669.23
295		1375.69
294		1311.55
293		1381.41
292		1243.15
291		1207.28
290		1943.82
289		2546.45
288		3699.32
287		7143.89
286		14486.2
285		21248.6
284		11828.2
283		2337.47
282		581.219
281		354.8
280		275.249
279		244.733
278		213.867
277		268.867
276		276.241
275		206.703
274		189.404
273		199.358
272		159.757
271		216.794
270		217.746
269		143.836
268		210.705
267		232.014
266		210.503
265		167.098
264		151.213
263		221.327
262		168.85
261		190.995
260		241.334
259		258.747
258		294.345
257		275.969
256		233.694
255		202.454
254		162.957
253		291.755
252		163.874
251		205.031
250		189.216
249		220.021
248		236.764
247		161.282
246		129.944
245		188.725
244		294.601
243		231.084
242		184.407
241		262.31
240		132.506
239		169.75
238		141.195
237		241.083
236		271.683
235		147.406
234		224.977
233		161.988
232		172.257
231		246.952
230		178.425
229		191.701
228		172.77
227		179.35
226		174.744
225		209.923
224		228.727
223		248.606
222		168.11
221		151.305
220		195.852
219		183.882
218		222.832
217		155.447
216		175.761
215		278.388
214		229.912
213		117.759
212		128.956
211		176.261
210		136.741
209		166.182
208		119.428
207		195.612
206		153.026
205		262.349
204		207.512
203		229.297
202		191.142
201		163.759
200		245.126
199		186.759
198		156.748
197		226.116
196		154.023
195		187.712
194		211.388
193		214.915
192		222.682
191		304.29
190		229.798
189		118.902
188		154.158
187		157.965
186		212.125
185		231.276
184		269.345
183		164.204
182		221.167
181		192.871
180		281.855
179		258.949
178		233.904
177		213.238
176		204.777
175		181.384
174		226.581
173		275.472
172		246.267
171		224.335
170		227.918
169		277.655
168		178.043
167		317.422
166		320.245
165		247.11
164		234.16
163		187.971
162		198.106
161		217.791
160		269.394
159		151.702
158		273.404
157		294.736
156		241.411
155		281.011
154		440.492
153		392.886
152		238.163
151		234.579
150		161.015
149		219.426
148		300.516
147		185.483
146		187.112
145		236.21
144		279.152
143		254.332
142		184.202
141		264.342
140		302.31
139		264.875
138		210.355
137		230.918
136		249.024
135		234.041
134		281.54
133		236.312
132		203.219
131		209.615
130		255.078
129		197.771
128		188.298
127		216.301
126		282.043
125		207.099
124		210.738
123		283.554
122		219.344
121		168.022
120		316.594
119		190.749
118		282.531
117		201.839
116		242.43
115		193.002
114		290.858
113		247.898
112		157.291
111		248.362
110		230.307
109		205.559
108		258.86
107		200.451
106		231.136
105		330.118
104		371.007
103		356.268
102		370.052
101		327.466
100		307.914
99.0001		199.872
98.0001		222.059
97.0001		216.143
96.0001		297.301
95.0001		265.04
94.0001		268.959
93.0001		265.73
92.0001		263.294
91.0001		249.785
90.0001		284.103
89.0001		281.805
88.0001		276.756
87.0001		201.808
86.0001		237.535
85.0001		284.801
84.0001		253.836
83.0001		302.16
82.0001		212.056
81.0001		263.78
80.0001		211.871
79.0001		244.848
78.0001		271.533
77.0001		202.991
76.0001		226.559
75.0001		220.059
74.0001		157.123
73.0001		202.633
72.0001		293.559
71.0001		263.631
70.0001		254.622
69.0001		265.876
68.0001		306.198
67.0001		252.531
66.0001		189.838
65.0001		236.665
64.0001		260.015
63.0001		114.22
62.0001		241.712
61.0001		174.484
60.0001		237.475
59.0001		253.74
58.0001		243.038
57.0001		251.811
56.0001		203.862
55.0001		191.804
54.0001		210.331
53.0001		267.271
52.0001		303.44
51.0001		260.488
50.0001		271.625
49.0001		205.692
48.0001		265.151
47.0001		193.406
46.0001		185.907
45.0001		185.393
44.0001		236.736
43.0001		237.011
42.0001		200.87
41.0001		203.37
40.0001		266.374
39.0001		256.557
38.0001		221.924
37.0001		208.489
36.0001		246.71
35.0001		207.045
34.0001		259.697
33.0001		218.325
32.0001		222.995
31.0001		272.834
30.0001		352.288
29.0001		349.16
28.0001		248.352
27.0001		330.248
26.0001		297.534
25.0001		339.184
24.0001		324.392
23.0001		166.488
22.0001		236.541
21.0001		192.376
20.0001		293.284
19.0001		389.797
18.0001		341.987
17.0001		234.637
16.0001		316.202
15.0001		294.039
14.0001		230.866
13.0001		199.877
12.0001		233.524
11.0001		163.673
10.0001		205.354
9.0001		135.342
8.0001		105.859
7.0001		171.879
6.0001		85.9323
5.0001		103.636
4.0001		75.8824
3.0001		27.7876
2.0001		4.71632
