# Supplementary material for: Surface Wettability Modification of Cyclic Olefin Polymer by Direct Femtosecond Laser Irradiation
Source: Nanomaterials (Basel). 2015 Aug 28;5(3):1442–53. doi: 10.3390/nano5031442 (PMC5304633; doi:10.3390/nano5031442)
Supplement: Supplementary file 1 [file nanomaterials-05-01442-s001.zip › Lam_Supplementary/XPS/PDR0.56/0.56.xls]

## Sheet: 0.56
Axis	Energy	Elements=	1001
C:\DOCUME~1\VGOPER~1\LOCALS~1\Temp\VGD8FC.tmp
Binding Energy (E)
eV		Counts / s
1002		5558.37
1001		5619.16
1000		5357.23
999		5155.01
998		5124.02
997		5161.75
996		5269.08
995		5575.31
994		5267.98
993		5168.17
992		4995.34
991		4753.03
990		4590.62
989		4645.8
988		4809.38
987		4718.64
986		4741.61
985		4787.29
984		5038.24
983		5123.02
982		5062.78
981		5299.54
980		5755.38
979		5833.74
978		5701.47
977		5671.18
976		5639.53
975		5298.78
974		4958.61
973		5063.34
972		4947.33
971		4787.21
970		4535.03
969		4263.68
968		3853.11
967		3727.98
966		3825.21
965		3659.72
964		3610.92
963		3730.5
962		3534.33
961		3372.19
960		3552.64
959		3203.88
958		3288.3
957		3290.37
956		3078.52
955		3027.02
954		3205.8
953		3372.73
952		3422.13
951		3381.41
950		3458.9
949		3296.5
948		3292.98
947		3409.01
946		3346.35
945		3219.77
944		3227.2
943		3316.6
942		3348.86
941		3510.08
940		3479.35
939		3332.33
938		3510.17
937		3400.35
936		3344.95
935		3307.24
934		3274.91
933		3324.03
932		3234.18
931		3169.01
930		3514.6
929		3503.94
928		3387.67
927		3380.63
926		3698.15
925		3725.98
924		3856.02
923		3846.78
922		3519.05
921		3379.77
920		3330.98
919		3127.11
918		3326.7
917		3462.97
916		3374.78
915		3066.93
914		3278.53
913		3281.68
912		3516.12
911		3451.33
910		3432.99
909		3322.44
908		3329.05
907		3448.32
906		3150
905		3377.38
904		3375.42
903		3256.52
902		3244.56
901		3361.62
900		3340.63
899		3450.5
898		3318.01
897		3115.77
896		3174.78
895		3392.26
894		3576
893		3458.76
892		3409.06
891		3365.2
890		3237.06
889		3321.81
888		3419.88
887		3436.61
886		3264.47
885		3271.03
884		3326.51
883		3589
882		3601.34
881		3393.82
880		3266.35
879		3219.42
878		3265.62
877		3404.22
876		3615.69
875		3578.61
874		3482.33
873		3552.96
872		3506.34
871		3323.72
870		3463.34
869		3476.1
868		3432.74
867		3462.24
866		3523.99
865		3404.01
864		3175.09
863		3359.51
862		3487.66
861		3476.22
860		3495.73
859		3403.9
858		3590.76
857		3640.22
856		3745.68
855		3616.42
854		3475.49
853		3309.93
852		3467.23
851		3587.1
850		3586.54
849		3531.36
848		3598.62
847		3516.14
846		3440.55
845		3490.45
844		3558.6
843		3427.54
842		3303.83
841		3345.04
840		3380.58
839		3592.02
838		3641.04
837		3600.11
836		3641.9
835		3506.77
834		3498.9
833		3593.18
832		3592.46
831		3601.65
830		3687.62
829		3691.34
828		3735.64
827		3725.96
826		3566.66
825		3615.95
824		3802.82
823		3542.11
822		3693.6
821		3771.4
820		3687.12
819		3781.77
818		3653.04
817		3724.41
816		3793.59
815		3451.98
814		3130.13
813		3233.89
812		3293.17
811		3413.49
810		3389.53
809		3493.6
808		3573.58
807		3490.91
806		3523.55
805		3683.43
804		3506.15
803		3440.62
802		3465.64
801		3813.65
800		3908.22
799		3794.56
798		3871.58
797		3975.67
796		3789.28
795		3740.91
794		3542.51
793		3615.31
792		3818.05
791		3785.19
790		3513.08
789		3486.79
788		3431.8
787		3585.6
786		3714.09
785		3547.73
784		3492.98
783		3582.34
782		3706.67
781		3869.19
780		3842.22
779		3719.95
778		3592.58
777		3641.13
776		3838.14
775		3812.22
774		3864.44
773		3860.68
772		3922.61
771		3914.85
770		3840.4
769		3651.24
768		3515.99
767		3551.74
766		3738.4
765		3721.86
764		3721.09
763		3566.59
762		3423.79
761		3742.81
760		3723.3
759		3664.68
758		3836.38
757		3836.48
756		3747.53
755		3893.94
754		4135.75
753		4114.68
752		3941.8
751		4009.47
750		4090.82
749		3865.65
748		3964.91
747		3886.47
746		3620.95
745		3581.55
744		3777.24
743		3905.19
742		3900.02
741		3880.18
740		3736.2
739		3933.98
738		3844.06
737		3856.16
736		3761.77
735		3788.47
734		3610.72
733		3626.94
732		3797.42
731		3839.44
730		3812.46
729		4088.95
728		3980.53
727		4031.21
726		3902.6
725		3849.63
724		4018
723		3834.95
722		3681.06
721		3677.66
720		3714.04
719		3948.38
718		3838.82
717		3845.82
716		4006.67
715		3862.34
714		3970.42
713		3911.74
712		3836.2
711		4140.31
710		4413.74
709		4305.84
708		3905.72
707		3998.79
706		4353.26
705		4216.59
704		4112.13
703		4062.33
702		4056.46
701		4035.29
700		4075.56
699		4065.08
698		4228.13
697		4225.75
696		3905.14
695		3807.89
694		3972.43
693		4320.19
692		4340.57
691		4223.86
690		4161.79
689		3992.48
688		3890.14
687		3800.74
686		4095.57
685		4316.36
684		4119
683		4090.27
682		4027.24
681		3844.38
680		3990.42
679		3844.96
678		3863.5
677		4117.49
676		4015.11
675		3974.91
674		4086.31
673		4196.76
672		4369.21
671		4199.06
670		4307.66
669		4268.14
668		4238.45
667		4380.61
666		4177.96
665		4210.94
664		4334.7
663		4069.41
662		4121.43
661		4304.33
660		4392.25
659		4255.75
658		4330.96
657		4431.66
656		4468.74
655		4322.26
654		4386.02
653		4205.35
652		4062.56
651		4203.84
650		4364.46
649		4436.03
648		4344.97
647		4177.53
646		4175.54
645		4335.1
644		4447.98
643		4404.21
642		4399.8
641		4250.84
640		4179.58
639		4101.21
638		4015.02
637		4225.55
636		4533.45
635		4717.07
634		4477.75
633		4189.26
632		4242.84
631		4350.28
630		4399.45
629		4307.94
628		4425.82
627		4179.54
626		4294.79
625		4315.63
624		4165.3
623		4258.05
622		4295.44
621		4282.23
620		4304.55
619		4294.79
618		4175.35
617		4404.18
616		4421.84
615		4543.74
614		4603.96
613		4478.13
612		4391.16
611		4449.13
610		4403.52
609		4242.92
608		4372.14
607		4313.82
606		4343.48
605		4574.14
604		4670.37
603		4549.87
602		4627.27
601		4646.32
600		4399.26
599		4453.03
598		4404.96
597		4228.36
596		4289.74
595		4282.48
594		4270.94
593		4384.47
592		4485.61
591		4675.52
590		4634.27
589		4581.51
588		4526.13
587		4390.11
586		4639.29
585		4675.44
584		4463.96
583		4284.51
582		4571.13
581		4817.48
580		4885.16
579		4715.88
578		4504.29
577		4383.57
576		4494.77
575		4479.9
574		4571.55
573		4678.09
572		4509.5
571		4592.07
570		4423.22
569		4378.23
568		4643.88
567		4542.91
566		4544.01
565		4527.65
564		4427.72
563		4756.41
562		5081.25
561		4626.48
560		4783.4
559		4987.76
558		5075.88
557		4918.47
556		4848.44
555		4712.02
554		4609.3
553		4537.63
552		4795.29
551		4546.15
550		4166.8
549		4317.93
548		4281.34
547		4164.47
546		4134.92
545		4093.6
544		3948.16
543		3501.67
542		3381.13
541		3258.58
540		3332.03
539		3194.18
538		3492.43
537		3701.19
536		3988.91
535		6267.23
534		10413.3
533		13838.5
532		12073.4
531		6638.77
530		3700.01
529		2954.38
528		2864.44
527		2847.18
526		2708.56
525		2650.48
524		2561.63
523		2449.71
522		2538.87
521		2813.53
520		2935.72
519		2869.29
518		2793.03
517		2736.51
516		2513.51
515		2493.68
514		2600.48
513		2610.17
512		2509.1
511		2452.72
510		2553.52
509		2654.71
508		2727.51
507		2623.55
506		2513.34
505		2522.65
504		2658.77
503		2743.82
502		2870.91
501		2838.98
500		2833.17
499		2858.86
498		3010.27
497		2944.71
496		2842.74
495		2806.56
494		2756.21
493		2670.83
492		2662.98
491		2563.39
490		2501.3
489		2693.52
488		2631.61
487		2571.87
486		2578.03
485		2663.62
484		2861.96
483		2887.56
482		2784.32
481		2704.2
480		2610.68
479		2566.42
478		2607.41
477		2753.16
476		3070.76
475		3042.67
474		2887.06
473		2756.35
472		2629.87
471		2681.82
470		2579.27
469		2487.28
468		2752.1
467		2870.86
466		2591.2
465		2602.53
464		2559.09
463		2575.92
462		2733.05
461		2771.05
460		2911.31
459		2813.35
458		2677.24
457		2587.07
456		2601.03
455		2580.49
454		2766.68
453		2655.09
452		2718.68
451		2731.79
450		2785.47
449		2928.34
448		2849.05
447		2751.68
446		2776.73
445		2771.43
444		2824.26
443		2943.87
442		2892.9
441		2856.27
440		2886.51
439		2776.1
438		2790.73
437		2753.67
436		2712.09
435		2782.73
434		2772.84
433		2569.08
432		2543.05
431		2490.38
430		2721.1
429		2768.8
428		2755.25
427		2755.4
426		2903.81
425		2842.27
424		2836.73
423		2819.96
422		2808.71
421		2648.18
420		2477.1
419		2981.57
418		3026.89
417		2945.97
416		2791.5
415		2465.85
414		2721.44
413		2852.8
412		2896.68
411		2756.18
410		2721.19
409		2945.15
408		2848.15
407		2777.51
406		2690.24
405		2843.94
404		2770.09
403		2793.24
402		3038.73
401		3138.84
400		3223.59
399		3229.04
398		2865.75
397		2634.9
396		2703.19
395		2710.14
394		2728.76
393		2711.11
392		2691.13
391		2778.37
390		2938.96
389		2965.5
388		2840.91
387		2912.29
386		2704.84
385		2746.29
384		2781.14
383		2766.7
382		2956.68
381		3025.38
380		2989.84
379		2995.38
378		2964.53
377		3032.35
376		2937.57
375		3000.27
374		2674.87
373		2924.65
372		3069.61
371		2770.69
370		2776.67
369		2761.38
368		2901.14
367		2912.86
366		2760.12
365		2763.05
364		2939.01
363		3035.17
362		2980.69
361		2940.09
360		2933.19
359		3056.96
358		2954.25
357		3049.43
356		2976.36
355		2980.91
354		2876.08
353		2854.78
352		3070.98
351		2989.41
350		3046.03
349		3057.64
348		3048.02
347		3086.78
346		3064.71
345		3088.97
344		2906.37
343		2899.9
342		2940.43
341		2773.73
340		3155.98
339		3036.33
338		2962.49
337		3080.16
336		3236.9
335		3275.08
334		3346.05
333		3070.27
332		3062.38
331		3111.73
330		3269.29
329		3164.22
328		3177.3
327		3369.47
326		3175.69
325		3039.12
324		3165.38
323		3020.88
322		2884.08
321		3086.2
320		3066.66
319		3029.4
318		3164.7
317		3229.63
316		3219.09
315		3295.31
314		3314.56
313		3365.57
312		3440.11
311		3518.16
310		3602.47
309		3338.21
308		3194.38
307		3221.21
306		3139.6
305		2965.59
304		2922.16
303		2824.57
302		2731.33
301		2458.81
300		2083.2
299		1921.13
298		1825.58
297		1679.93
296		1677.34
295		1581.55
294		1556
293		1484.29
292		1308.73
291		1371.51
290		2103.45
289		3166.25
288		4753.78
287		7802.69
286		12978.6
285		16053.2
284		9870.42
283		2767.59
282		663.08
281		346.453
280		318.646
279		219.505
278		209.38
277		237.727
276		284.091
275		272.719
274		288.37
273		218.942
272		289.445
271		306.586
270		216.372
269		248.582
268		343.989
267		283.856
266		269.537
265		248.31
264		227.71
263		208.579
262		271.16
261		223.079
260		199.83
259		252.875
258		241.494
257		226.331
256		240.659
255		206.675
254		218.462
253		246.571
252		225.895
251		259.471
250		306.781
249		267.236
248		243.003
247		221.326
246		214.262
245		249.141
244		219.959
243		172.589
242		190.987
241		212.196
240		191.147
239		192.198
238		202.634
237		194.221
236		182.786
235		173.85
234		128.926
233		191.773
232		241.088
231		189.841
230		191.375
229		204.092
228		196.409
227		217.75
226		249.851
225		224.922
224		215.952
223		213.084
222		173.697
221		222.58
220		243.196
219		225.858
218		215.596
217		228.563
216		268.025
215		276.448
214		293.948
213		213.368
212		144.766
211		192.886
210		196.766
209		209.444
208		233.179
207		236.173
206		161.808
205		155.79
204		205.523
203		211.617
202		229.986
201		298.518
200		336.797
199		303.025
198		293.217
197		160.863
196		181.969
195		214.65
194		192.84
193		220.028
192		220.334
191		175.516
190		223.311
189		238.085
188		237.228
187		199.48
186		187.664
185		146.619
184		156.519
183		278.32
182		264.061
181		162.414
180		160.132
179		186.311
178		215.152
177		203.789
176		214.147
175		221.669
174		240.014
173		209.372
172		198.926
171		179.634
170		245.622
169		278.056
168		194.62
167		199.781
166		178.925
165		189.792
164		242.298
163		235.897
162		237.394
161		241.247
160		180.771
159		202.208
158		219.587
157		215.285
156		245.445
155		339.608
154		468.296
153		524.794
152		394.966
151		289.531
150		202.329
149		181.76
148		209.612
147		163.687
146		145.046
145		191.549
144		217.798
143		263.606
142		254.744
141		220.2
140		223.445
139		234.366
138		166.427
137		193.677
136		203.456
135		173.761
134		247.917
133		248.6
132		247.919
131		182.174
130		192.658
129		177.242
128		221.575
127		237.817
126		251.731
125		286.791
124		248.504
123		201.262
122		230.037
121		252.536
120		207.287
119		219.406
118		218.418
117		249.186
116		285.481
115		204.204
114		199.661
113		170.498
112		175.357
111		203.611
110		297.185
109		324.192
108		323.189
107		229.102
106		243.3
105		265.701
104		267.286
103		396.267
102		526.333
101		392.95
100		246.108
99.0001		180.47
98.0001		200.997
97.0001		241.405
96.0001		256.978
95.0001		225.959
94.0001		237.544
93.0001		237.877
92.0001		263.163
91.0001		251.921
90.0001		238.176
89.0001		256.821
88.0001		255.906
87.0001		245.911
86.0001		254.982
85.0001		256.545
84.0001		231.548
83.0001		239.284
82.0001		223.603
81.0001		206.661
80.0001		198.256
79.0001		186.589
78.0001		231.355
77.0001		216.916
76.0001		199.221
75.0001		206.582
74.0001		260.293
73.0001		226.636
72.0001		211.714
71.0001		198.238
70.0001		213.053
69.0001		211.027
68.0001		232.199
67.0001		270.482
66.0001		243.849
65.0001		251.815
64.0001		283.987
63.0001		232.168
62.0001		223.929
61.0001		277.051
60.0001		210.088
59.0001		237.119
58.0001		254.57
57.0001		218.52
56.0001		260.929
55.0001		259.89
54.0001		257.834
53.0001		271.62
52.0001		242.633
51.0001		293.388
50.0001		297.944
49.0001		293.01
48.0001		271.121
47.0001		307.152
46.0001		282.251
45.0001		226.746
44.0001		257.224
43.0001		275.421
42.0001		277.875
41.0001		274.801
40.0001		260.471
39.0001		285.063
38.0001		244.104
37.0001		263.48
36.0001		295.918
35.0001		214.173
34.0001		207.45
33.0001		208.183
32.0001		263.405
31.0001		346.374
30.0001		379.811
29.0001		423.221
28.0001		379.363
27.0001		392.562
26.0001		462.901
25.0001		423.584
24.0001		303.765
23.0001		199.763
22.0001		170.417
21.0001		197.733
20.0001		219.687
19.0001		318.229
18.0001		403.921
17.0001		426.009
16.0001		320.043
15.0001		187.113
14.0001		233.442
13.0001		251.09
12.0001		222.921
11.0001		166.354
10.0001		167.504
9.0001		149.789
8.0001		115.235
7.0001		128.752
6.0001		101.488
5.0001		104.905
4.0001		76.5978
3.0001		55.6602
2.0001		7.54596
