# Supplementary material for: Surface Wettability Modification of Cyclic Olefin Polymer by Direct Femtosecond Laser Irradiation
Source: Nanomaterials (Basel). 2015 Aug 28;5(3):1442–53. doi: 10.3390/nano5031442 (PMC5304633; doi:10.3390/nano5031442)
Supplement: Supplementary file 1 [file nanomaterials-05-01442-s001.zip › Lam_Supplementary/XPS/PDR0.7/0.7.xls]

## Sheet: 0.7
Axis	Energy	Elements=	1001
C:\DOCUME~1\VGOPER~1\LOCALS~1\Temp\VGD757.tmp
Binding Energy (E)
eV		Counts / s
1002		6278.37
1001		5688.71
1000		6234.43
999		5528.79
998		6192.65
997		6243.63
996		5568.7
995		6361
994		5918.55
993		6077.55
992		5773.07
991		5271.33
990		4767.53
989		5608.57
988		5267.89
987		4931.95
986		5337.94
985		4864.84
984		5226.09
983		5028.75
982		5337.29
981		5639.26
980		6145.95
979		6112.26
978		6633.64
977		6314.21
976		6091.82
975		5885.08
974		5799.58
973		5533.47
972		5506.97
971		5206.52
970		5247.19
969		4295.05
968		4552.12
967		4351.76
966		4385.6
965		4350.68
964		4490.85
963		4428.28
962		4005.3
961		4321.01
960		4049.17
959		3728.69
958		4045.88
957		4028.57
956		4201.81
955		3979.5
954		4005.19
953		4456.02
952		4445.12
951		4361.55
950		3937.46
949		4084.33
948		4279.14
947		4174.43
946		4148.82
945		3755.64
944		4113.72
943		4155.72
942		4216.72
941		4162.29
940		4483.08
939		4291.86
938		4006.11
937		3953.18
936		4274.92
935		4170.88
934		3972.72
933		4096.84
932		4240.8
931		4577.05
930		4369.79
929		4214.5
928		4087.02
927		4117.71
926		3898.57
925		4097
924		4084.06
923		4017.03
922		3580.74
921		4148.61
920		4227.32
919		4439.36
918		4244.09
917		4462.76
916		4130.95
915		4248.78
914		4436
913		3973.74
912		4262.99
911		4123.89
910		4488.99
909		3970.41
908		4498.42
907		4390.97
906		3941.76
905		3964.26
904		4232.24
903		4349.05
902		4183.28
901		4286.84
900		4142.59
899		3994.19
898		4431.75
897		4081.32
896		4278.69
895		4121.89
894		4065.64
893		4210.22
892		4376.54
891		4058.97
890		4214.99
889		4300.88
888		4570.87
887		4338.86
886		4380.54
885		3991.07
884		4267.72
883		3894.11
882		4148.63
881		4288.54
880		4364.37
879		4180.38
878		4155.54
877		4495.86
876		3880.89
875		4140.73
874		4636.21
873		4346.11
872		4375.59
871		4340.91
870		4068.13
869		3987.09
868		4517.29
867		4184.53
866		4496.83
865		4510.07
864		4250.23
863		4817.2
862		4197.4
861		4206
860		4514.77
859		4021.64
858		4378.52
857		4538.62
856		4549.39
855		4367.88
854		4179.65
853		4389.78
852		4433.41
851		4416.37
850		4498.19
849		4507.24
848		4609.33
847		4424.59
846		4121.46
845		4510.47
844		4608.06
843		4231.6
842		4336.46
841		4772.53
840		4847.93
839		4522.58
838		4468.13
837		4665.84
836		4453.82
835		4138.71
834		4463.05
833		4243.66
832		4382.6
831		4668.22
830		4536.95
829		4588.84
828		4578.38
827		4316.73
826		4558.24
825		4467.83
824		4322.09
823		4542.56
822		4010.78
821		4074.24
820		4438.12
819		4785.55
818		4036.66
817		4573.32
816		4117.57
815		4337.27
814		4816.67
813		4987.07
812		4628.36
811		4613.14
810		4754.69
809		4721.33
808		4690.39
807		4386.32
806		4355.81
805		4632.27
804		4547.96
803		5067.07
802		4431.02
801		4254.91
800		4789.49
799		5208.8
798		4786.67
797		4919.21
796		4529.9
795		4489.28
794		4184.72
793		4372.8
792		4244.09
791		4528.49
790		4351.34
789		4454.39
788		4333.96
787		4671.08
786		4755.87
785		4607.41
784		4619.68
783		4823.15
782		5067.23
781		5108.5
780		4738.23
779		4569.28
778		4574.48
777		4328.15
776		4416.51
775		4871.36
774		4631.75
773		4648.27
772		4648.08
771		4695.74
770		4975.46
769		5104.11
768		4911.6
767		5036.78
766		4877.81
765		4781.81
764		4626.58
763		4470.92
762		4663.17
761		4914.33
760		4865.57
759		4971.05
758		4837.02
757		4713.96
756		4616.91
755		4609.55
754		4866.17
753		4749.76
752		4957.22
751		4800.31
750		4566.08
749		5110.31
748		5043.56
747		4751.52
746		4813.16
745		4651.42
744		4891.28
743		5168.23
742		4868.56
741		4603.75
740		5109.65
739		4773.74
738		5304.15
737		5133.66
736		4798.82
735		4792.69
734		4855.78
733		4731.01
732		4616.65
731		4661.72
730		4609.79
729		5301.89
728		4999.25
727		5289.73
726		5079.44
725		4930.27
724		5083.72
723		4928.47
722		4853.55
721		4814.31
720		5342.26
719		4572.46
718		5138.28
717		4875.16
716		5032.63
715		4738.78
714		4662.22
713		5082.8
712		5024.83
711		5424.55
710		5220.67
709		4984.14
708		5074.24
707		5254.14
706		5034.92
705		4904.01
704		5134.43
703		5416.54
702		4928.43
701		4872.25
700		4778.99
699		4778.04
698		5136.16
697		5022.64
696		5130.88
695		5072.59
694		5264.06
693		5190.81
692		5198.08
691		5263.83
690		4708.89
689		5242.45
688		5391.74
687		4768.55
686		5007.82
685		5057.07
684		5369.87
683		5726.21
682		5501.8
681		4968.04
680		5241.77
679		4945.69
678		5221.94
677		5324.38
676		5037.32
675		5234.97
674		5637.55
673		5030.1
672		5299.11
671		5834.56
670		5538.08
669		4702.93
668		5112.87
667		5382.68
666		5291.74
665		5148.19
664		5434.67
663		4711.65
662		5621.7
661		5181.25
660		5091.34
659		5342.67
658		5431.04
657		5827.15
656		5333.77
655		4888.06
654		5242.33
653		5227.26
652		5291.14
651		4630.95
650		5358.83
649		5279.3
648		5389.68
647		5556.58
646		5446.96
645		5535.74
644		5355.25
643		5716.79
642		5584.5
641		5794.1
640		5137.46
639		5447.26
638		5274.81
637		5305.95
636		5125.05
635		5331.09
634		4987.95
633		6076.22
632		5403.33
631		5301.78
630		5520.81
629		5080.38
628		5635.56
627		5590.94
626		5442.2
625		5138.37
624		5823.96
623		5629.68
622		5677.79
621		5761.43
620		5633.32
619		5527.58
618		5348.77
617		5705.09
616		5678.3
615		5214.96
614		5021.78
613		5212.71
612		5165.17
611		5518.67
610		5516.13
609		5560.92
608		5439.48
607		5131.09
606		5567.67
605		5925.34
604		5431.21
603		5909.39
602		5734.58
601		5735.38
600		5451.07
599		5793.18
598		5827.33
597		5674.32
596		5679.57
595		5598.49
594		5662.2
593		5485.52
592		5344.1
591		5755.89
590		5489.18
589		5505.08
588		5546.03
587		5688.25
586		5735.87
585		5719.92
584		5544.4
583		5552.86
582		5518.18
581		5750.15
580		5899.52
579		5580.07
578		5567.19
577		5685.5
576		5185.08
575		5824.17
574		5953.97
573		5871.45
572		5860.99
571		5874.46
570		5535.16
569		5348.86
568		5498.81
567		5398.99
566		4985.71
565		5498.12
564		5788.14
563		5552.64
562		6206.97
561		5636.28
560		5790.8
559		5776.88
558		5576.58
557		5584.05
556		6072.01
555		5702.95
554		6095.49
553		5827.02
552		5732.94
551		5603.63
550		5411.73
549		5789.96
548		5238
547		5020.43
546		5070.06
545		4864.36
544		4655.18
543		4288.54
542		4098.17
541		4204.4
540		3934.27
539		3822.17
538		3996.19
537		3829.98
536		3929.02
535		6393.35
534		10224.6
533		13867.5
532		13088.7
531		8982.11
530		4941.95
529		3660.02
528		3714.4
527		3250.34
526		3663.87
525		3708.86
524		3793.76
523		3609.08
522		3564.38
521		3679.02
520		3645.93
519		3545.68
518		3353.67
517		3550.04
516		3141.79
515		3229.88
514		3252.65
513		3275.97
512		3043.03
511		3688.44
510		3150.91
509		3257.82
508		3442.27
507		3463.02
506		3251.48
505		3151.17
504		3676.57
503		3487.11
502		3266.64
501		3303.95
500		3402.02
499		3887.55
498		3989.92
497		4068.91
496		3673.14
495		3320.41
494		3150.59
493		3046.24
492		2991.75
491		2963.73
490		3160.31
489		3032.1
488		2875.19
487		3437.88
486		3397.66
485		3087.39
484		3202.08
483		3211.65
482		3139.87
481		3250.21
480		3558.76
479		3049.07
478		3459.56
477		3449.76
476		3104.98
475		3100.69
474		3128.9
473		3209.65
472		3091.85
471		3148.42
470		3103.87
469		2839.81
468		3159.89
467		3008.73
466		3263.09
465		3265.64
464		3252
463		3411.2
462		3031
461		3079.69
460		3075.95
459		3206.92
458		3355.98
457		3381.62
456		3230.8
455		3329.39
454		3267.92
453		3246.16
452		3097.82
451		3661.23
450		3260.8
449		3388.75
448		2985.89
447		3163.87
446		3156.9
445		3543.03
444		3208.45
443		2947.01
442		3034.1
441		3232.46
440		2973.64
439		3152.76
438		3384.62
437		3319.71
436		3551.11
435		3038.91
434		3163.91
433		3125
432		3085.13
431		3211.25
430		2996.64
429		3167.01
428		3149.96
427		3258.48
426		3229.98
425		3297.5
424		3402.26
423		3469.23
422		3362.67
421		3296.71
420		3376.65
419		3422.89
418		2989.49
417		3288.79
416		3465.93
415		3371.95
414		3066.72
413		3020.93
412		3481.31
411		3360.63
410		3379.69
409		3013.3
408		3202
407		3052.41
406		3136.4
405		3082.52
404		3004.24
403		3517.53
402		3494.35
401		3616.89
400		3830.63
399		3782.29
398		3297.97
397		3066.92
396		3228.17
395		3333.34
394		3369.73
393		3047.9
392		3167.86
391		3554.72
390		3482.33
389		3082.25
388		3121.8
387		3255.68
386		3470.2
385		3470.82
384		3218.05
383		3528.66
382		3098.14
381		3475.44
380		3464.86
379		3632.99
378		3273.93
377		3346.92
376		3158.79
375		3505.5
374		3558
373		3147.64
372		3338.65
371		3196.42
370		3167.53
369		3307.92
368		3406.08
367		3561.26
366		3557.88
365		2942.58
364		2985.77
363		3313.8
362		3374.92
361		3292.8
360		3572
359		3191.75
358		3266.8
357		3202.87
356		3471.79
355		3571.84
354		3445.85
353		3748.66
352		3709.37
351		3767.57
350		3079.24
349		3425.73
348		3414.23
347		3409.73
346		3324.34
345		3453.26
344		3531.83
343		3070.35
342		3228.84
341		3761.33
340		3489.31
339		3588.2
338		3294.36
337		3293.54
336		3325.01
335		3557
334		3533.22
333		3620.56
332		3747.55
331		3598.26
330		3773.46
329		3474.18
328		3294.04
327		3274.15
326		3797.66
325		3316.91
324		3521.69
323		3487.09
322		3295.03
321		3456.51
320		3786.76
319		3132.23
318		3601.96
317		3953.75
316		3529.54
315		3639.92
314		3720.06
313		3584.76
312		3604.39
311		3691.49
310		3740.13
309		3631.34
308		3555.76
307		3672.41
306		3562.77
305		3384.69
304		3319.43
303		3285.16
302		3261.28
301		2897.26
300		2528.66
299		2369.43
298		2427.63
297		2181.51
296		2384.12
295		1847.42
294		1699.07
293		1998.82
292		1751.72
291		1452.64
290		2249.68
289		3479.85
288		4656.5
287		7614.53
286		14321.1
285		21355.9
284		12336.3
283		2501.57
282		776.374
281		555.926
280		391.393
279		402.396
278		527.311
277		436.459
276		350.463
275		384.206
274		374.658
273		464.609
272		413.548
271		472.575
270		458.502
269		535.872
268		429.615
267		346.518
266		331.562
265		357.847
264		274.788
263		371.163
262		445.026
261		310.331
260		307.777
259		340.906
258		362.82
257		392.945
256		342.775
255		271.444
254		399.922
253		299.417
252		280.34
251		333.519
250		259.437
249		384.627
248		345.723
247		283.464
246		315.99
245		397.407
244		343.504
243		284.276
242		445.586
241		406.595
240		381.845
239		303.612
238		403.6
237		388.904
236		386.42
235		417.667
234		227.669
233		362.315
232		367.829
231		267.553
230		353.231
229		380.756
228		366.292
227		485.196
226		377.41
225		321.542
224		389.795
223		346.319
222		389.672
221		300.025
220		452.264
219		296.942
218		407.308
217		310.292
216		288.632
215		273.398
214		292.319
213		317.678
212		330.213
211		346.798
210		231.913
209		296.304
208		255.881
207		280.268
206		320.608
205		284.455
204		232.355
203		373.979
202		307.559
201		386.962
200		515.723
199		450.289
198		543.526
197		435
196		205.161
195		329.828
194		331.812
193		333.247
192		253.72
191		275.646
190		331.434
189		218.513
188		313.289
187		302.617
186		369.053
185		341.82
184		358.647
183		355.676
182		313.157
181		336.845
180		240.533
179		307.625
178		203.952
177		336.578
176		336.457
175		324.143
174		339.975
173		294.507
172		252.886
171		389.697
170		456.315
169		390.387
168		352.287
167		297.69
166		283.923
165		335.34
164		277.789
163		326.876
162		352.417
161		356.892
160		359.676
159		399.596
158		272.258
157		301.075
156		402.23
155		374.108
154		453.522
153		429.79
152		315.647
151		326.636
150		450.27
149		365.838
148		280.339
147		361.632
146		293.375
145		203.102
144		331.809
143		500.936
142		324.971
141		280.727
140		417.816
139		366.406
138		244.548
137		290.972
136		331.045
135		314.313
134		262.513
133		292.285
132		357.8
131		305.338
130		383.845
129		341.018
128		506.617
127		337.036
126		293.963
125		330.756
124		439.998
123		324.27
122		295.602
121		326.659
120		281.307
119		368.886
118		246.247
117		355.586
116		305.523
115		426.232
114		279.027
113		270.265
112		365.761
111		302.249
110		409.039
109		235.785
108		339.757
107		247.788
106		444.09
105		300.675
104		360.851
103		443.874
102		445.574
101		376.504
100		349.423
99.0001		291.166
98.0001		233.498
97.0001		304.513
96.0001		362.587
95.0001		357.989
94.0001		227.906
93.0001		349.133
92.0001		292.734
91.0001		454.083
90.0001		401.461
89.0001		362.742
88.0001		371.527
87.0001		473.863
86.0001		370.07
85.0001		276.452
84.0001		391.331
83.0001		422.417
82.0001		267.978
81.0001		270.299
80.0001		272.298
79.0001		358.963
78.0001		381.001
77.0001		216.933
76.0001		339.157
75.0001		290.257
74.0001		381.827
73.0001		394.183
72.0001		294.911
71.0001		377.967
70.0001		392.337
69.0001		344.308
68.0001		273.852
67.0001		288.727
66.0001		411.342
65.0001		326.205
64.0001		406.978
63.0001		459.294
62.0001		342.118
61.0001		400.542
60.0001		281.511
59.0001		204.332
58.0001		250.496
57.0001		334.912
56.0001		214.179
55.0001		370.683
54.0001		326.14
53.0001		330.106
52.0001		367.967
51.0001		244.29
50.0001		248.923
49.0001		390.253
48.0001		378.739
47.0001		337.946
46.0001		264.42
45.0001		267.635
44.0001		287.202
43.0001		342.566
42.0001		329.622
41.0001		202.194
40.0001		453.657
39.0001		370.428
38.0001		170.369
37.0001		215.184
36.0001		258.754
35.0001		172.372
34.0001		350.593
33.0001		414.508
32.0001		232.039
31.0001		353.228
30.0001		454.867
29.0001		334.548
28.0001		470.104
27.0001		476.024
26.0001		384.12
25.0001		364.191
24.0001		319.686
23.0001		294.43
22.0001		224.483
21.0001		269.412
20.0001		333.482
19.0001		283.181
18.0001		354.453
17.0001		446.926
16.0001		367.097
15.0001		255.058
14.0001		287.307
13.0001		291.361
12.0001		226.716
11.0001		268.455
10.0001		280.388
9.0001		180.748
8.0001		180.194
7.0001		145.895
6.0001		176.144
5.0001		98.4443
4.0001		94.9614
3.0001		41.054
2.0001		0
