# Supplementary material for: Surface Wettability Modification of Cyclic Olefin Polymer by Direct Femtosecond Laser Irradiation
Source: Nanomaterials (Basel). 2015 Aug 28;5(3):1442–53. doi: 10.3390/nano5031442 (PMC5304633; doi:10.3390/nano5031442)
Supplement: Supplementary file 1 [file nanomaterials-05-01442-s001.zip › Lam_Supplementary/XPS/PDR0.93/0.93.xls]

## Sheet: 0.93
Axis	Energy	Elements=	1001
C:\DOCUME~1\VGOPER~1\LOCALS~1\Temp\VGD5BD.tmp
Binding Energy (E)
eV		Counts / s
1002		5322.19
1001		5288.84
1000		5578.61
999		5987.35
998		5631.79
997		5665.21
996		5619.53
995		5373.95
994		5298.33
993		5381.01
992		5241.9
991		5083.25
990		4795.15
989		5351.23
988		4502.34
987		4544.71
986		4741.47
985		4878.43
984		5060.82
983		5369.08
982		5263.62
981		5229.91
980		5587.55
979		5742.67
978		5879.59
977		6097.87
976		5968.46
975		5784.99
974		5752.99
973		5255.38
972		5266.2
971		5129.12
970		4880.32
969		4568.9
968		4291.22
967		4095.84
966		3715.44
965		3392.4
964		3703.67
963		3553.63
962		3662.36
961		3534.81
960		3441.1
959		3507.82
958		3604.01
957		3509.16
956		3545.89
955		3247.3
954		3431.08
953		3277.06
952		3465.77
951		3418.33
950		3059.17
949		3327.77
948		3150.02
947		3066.89
946		3339.61
945		3644.65
944		3296.41
943		3523.7
942		3309.81
941		3254.09
940		3235.03
939		3560.4
938		3363.38
937		3631.37
936		3537.89
935		3269.41
934		3283.71
933		3173.07
932		3427
931		3319.22
930		3372.75
929		3404.85
928		3317.98
927		3778.14
926		3329.81
925		3592.97
924		3432.11
923		3491.52
922		3587.53
921		4011.09
920		3723.65
919		3437.8
918		3487.13
917		3473.97
916		3509.11
915		3346.55
914		3744.67
913		3276.96
912		3399.75
911		3659.92
910		3320.83
909		3338.1
908		3644.66
907		3639.15
906		3558.67
905		3818.93
904		3496.46
903		3320.09
902		3297.68
901		3344.67
900		3639.24
899		3571.85
898		3322.95
897		3513.18
896		3509.77
895		3403.64
894		3484.86
893		3625.75
892		3805.74
891		3718.13
890		3642.74
889		3183.58
888		3443.81
887		3473.1
886		3283.21
885		3735.88
884		3520.49
883		3472.99
882		3721.02
881		3645.41
880		3689.37
879		3460.26
878		3480.7
877		3422.38
876		3465.88
875		3793.15
874		3701.96
873		3572.12
872		3494.04
871		3711.74
870		3675.41
869		3409.37
868		3541.33
867		3598.93
866		3510.56
865		3759.01
864		3694.41
863		3402.03
862		3541.73
861		3621.5
860		3749.94
859		3693.32
858		3618.32
857		3917.43
856		3661.08
855		3800.16
854		3676.11
853		3621.7
852		3814.8
851		3757.25
850		3743.49
849		3806.11
848		3834.69
847		3589.61
846		3766.16
845		3739.19
844		3900.81
843		3719.89
842		3596.4
841		3430.89
840		3596.93
839		3878.73
838		4031.58
837		3732.76
836		3703.46
835		3977.33
834		4073.64
833		3966.86
832		3816.87
831		3703.18
830		3740.98
829		3655.61
828		3543.07
827		3792.03
826		3681
825		3791.63
824		3826.9
823		3985.19
822		3780.2
821		3596.35
820		3664.64
819		3918.13
818		3865.36
817		3825.5
816		3792.73
815		4030.04
814		3823.22
813		3815.98
812		3798.77
811		3680.93
810		3634.73
809		3717.46
808		3697.11
807		3707.25
806		3858.68
805		3861.82
804		3708.01
803		3821.15
802		3787.79
801		3764.87
800		3675.45
799		3915.14
798		4350
797		3907.55
796		3919.39
795		3784.42
794		3971.19
793		3817.74
792		3639.85
791		3859.76
790		3629.77
789		3737.34
788		3653.97
787		3946.18
786		3849.29
785		3984.59
784		3913.27
783		3998.07
782		3877.35
781		3596.47
780		3605.12
779		3866.56
778		3804.43
777		3824.91
776		3836.96
775		3661.32
774		4121.28
773		3966.54
772		4038.89
771		4056.95
770		4173.53
769		3777.59
768		4087.37
767		3988.17
766		4016.21
765		3798.07
764		4061.87
763		4178.94
762		4152.65
761		4248.05
760		3942.8
759		4036.46
758		4036.53
757		3952.09
756		3870.34
755		4168.91
754		4028.63
753		4093.28
752		3602.73
751		3804.28
750		3802.82
749		4033.62
748		3934.33
747		4166.3
746		4006.41
745		4016.19
744		3895.32
743		3742.2
742		3975.33
741		4136.78
740		4074.29
739		3973.21
738		3950
737		3691.61
736		4193.48
735		3794.69
734		3880.7
733		3948.68
732		3837.51
731		3817.4
730		4074.45
729		4223.07
728		4095.92
727		4301.68
726		4521.54
725		4168.4
724		4035.13
723		4255.81
722		4072.48
721		4629.44
720		4508.9
719		4054.56
718		4240.1
717		4163.04
716		3845.29
715		4433.04
714		4321.44
713		4000.49
712		3980.63
711		3969.89
710		4202.25
709		4248.91
708		4185.86
707		4409.05
706		4735.89
705		4340.08
704		3886.06
703		3947.42
702		4370.78
701		4399.5
700		4378.28
699		4345.93
698		4278.59
697		4389.98
696		4203.22
695		4422.56
694		4220.47
693		4149.38
692		4356.45
691		4489.83
690		4286.66
689		4294.58
688		4181.2
687		4262.68
686		4536.48
685		4703.74
684		4706.44
683		4363.05
682		4191.55
681		4358.63
680		4674.75
679		4843.86
678		4584.66
677		4360.24
676		4138.21
675		4320.71
674		4476.78
673		4657.48
672		4603.59
671		4454.72
670		4428.29
669		4525.23
668		4319.41
667		4325.84
666		4401.39
665		4424.74
664		4842.14
663		4315.34
662		4589.82
661		4913.93
660		4355.93
659		4247.35
658		4535.62
657		4889.75
656		4620.62
655		4688.7
654		4743.47
653		4525.27
652		4483.06
651		4612.06
650		4556.45
649		4113.64
648		4657.31
647		4464.03
646		4629.43
645		4696.09
644		4531.38
643		4678.69
642		4913.83
641		4618.66
640		4632.56
639		4948.86
638		4821.54
637		4199.9
636		4268.11
635		4711.13
634		4595.78
633		4845.5
632		4871.31
631		4935.46
630		4719.09
629		4538.56
628		4903.81
627		4828.43
626		4804.91
625		4903.3
624		4857.52
623		4774.32
622		4911.61
621		4954.81
620		4801.07
619		5279.1
618		4947.99
617		4761.43
616		5063.31
615		4885.03
614		4942.48
613		5087.79
612		4801.33
611		4910.66
610		4856.29
609		4964.29
608		4664.26
607		4562.63
606		4840.04
605		5281.53
604		4992.17
603		4990.36
602		4664.11
601		4757.39
600		4497.13
599		4940.7
598		4623.75
597		4907.01
596		5116.08
595		5110.61
594		4920.25
593		4769.77
592		5179.46
591		5438.83
590		5261.88
589		5061.33
588		4897.84
587		4587.47
586		4944.01
585		5063.98
584		5061.39
583		5294.42
582		4855.91
581		5196.67
580		5548.47
579		4853.54
578		5038.62
577		5111.74
576		4972.46
575		4860.18
574		5067
573		5094.62
572		4933.12
571		5139.77
570		4951.48
569		5102.48
568		5051.47
567		4797.99
566		5231.77
565		5150.36
564		5180.59
563		5095.69
562		5407.18
561		5086.21
560		5249.86
559		5508.78
558		5419.42
557		5244.83
556		5439.39
555		5280.82
554		5535.12
553		5383.48
552		4925.05
551		5070.63
550		4801.61
549		4704.21
548		4443.86
547		4755.74
546		4636.21
545		4568.24
544		4324.5
543		4116.4
542		3575.53
541		3792.13
540		4274.22
539		4125.54
538		4005.82
537		4190.41
536		4386.18
535		6630.11
534		11932.6
533		16649
532		13252.4
531		6993.02
530		4145.12
529		3342.19
528		3516.55
527		3217.55
526		3311.48
525		3139.31
524		3258.22
523		2849.16
522		3167.32
521		3179.19
520		3160.47
519		3245.61
518		3408.26
517		3073.5
516		3077.1
515		2867.05
514		3153.73
513		3159.87
512		3252.61
511		3258.55
510		3356.42
509		3247.43
508		3199.1
507		3065.68
506		2929.99
505		3146.08
504		3028
503		3058.27
502		3339.26
501		3199.07
500		3034.64
499		3015.95
498		3030.99
497		3411.67
496		3106.01
495		3249.9
494		3151.22
493		2966.09
492		3041.32
491		3224.16
490		3235.67
489		3100.7
488		3041.58
487		3028.73
486		2975.25
485		3025.44
484		2925.11
483		2856.27
482		3162.98
481		2994.14
480		3147.01
479		3225.91
478		3381.26
477		3399.67
476		3269.28
475		3131.13
474		3360.27
473		3387.64
472		3217.16
471		2983.26
470		2907.7
469		3304.35
468		3323.48
467		3110.91
466		3549.5
465		3261.56
464		3274.21
463		3289.32
462		3273.5
461		3423.33
460		3354.41
459		3267.27
458		3179.63
457		3373.08
456		3633.66
455		3728
454		3254.36
453		3102.34
452		3474.84
451		3442.74
450		3516.65
449		3376.42
448		3237.39
447		3216.17
446		3389.73
445		3372.78
444		3559.34
443		3371.99
442		3157.74
441		3390.35
440		3397.92
439		3315.36
438		3467.82
437		3250.11
436		3208.64
435		3315.2
434		3123.83
433		3765.67
432		3605.5
431		3362.67
430		3453.64
429		3030.55
428		3283.62
427		3334.82
426		3490.56
425		3466.29
424		3476.01
423		3325.61
422		3417.02
421		3479.26
420		3210.57
419		3068.76
418		3443.06
417		3681.85
416		3371.38
415		3328.01
414		3261.36
413		3411.55
412		2960.27
411		3044.82
410		3136.9
409		3290.59
408		3434.04
407		3152.3
406		3443.85
405		3367.89
404		3043.84
403		3217.32
402		3281.73
401		3816.13
400		4085.72
399		3953.46
398		3545.18
397		3482.22
396		3629.63
395		3365.5
394		3232.4
393		3414.59
392		3210.95
391		3259.37
390		3175.02
389		3413.63
388		3780.46
387		3440.67
386		3634.48
385		3622.33
384		3824.33
383		3657.25
382		3747.29
381		3445.1
380		3456.77
379		3439.94
378		3441.23
377		3191.5
376		3271.66
375		3681.25
374		3535.83
373		3584.01
372		3191.03
371		3449.39
370		3679.61
369		3396.17
368		3470.97
367		3613.59
366		3452.52
365		3714.79
364		3562.5
363		3127.48
362		3309.31
361		3146.61
360		3372.16
359		3869.21
358		3692.9
357		4050.37
356		3724.12
355		3737.38
354		3772.91
353		3667.12
352		3666.18
351		3525.02
350		3232.71
349		3684.67
348		3647.52
347		3488.85
346		3341.96
345		3337.02
344		3867.64
343		3689.9
342		3501.61
341		3543.11
340		3947.6
339		3918.53
338		3520.6
337		3770.72
336		3707.24
335		3754.21
334		3609.62
333		3385.62
332		3538.74
331		3782.46
330		3772.03
329		3736.82
328		3757.2
327		4172.76
326		3381.03
325		3651.31
324		3801.75
323		3799.07
322		3564.12
321		4010.25
320		3633.49
319		3861.47
318		4039.89
317		3716.96
316		3713.36
315		3820.58
314		4173.51
313		3928.67
312		3840.7
311		3975.6
310		4322.85
309		4218.47
308		4114.86
307		4044.12
306		3831.45
305		3559.34
304		3206.44
303		3038.85
302		3124.76
301		2961.59
300		2681.87
299		2440.63
298		2219.93
297		1888.19
296		1881.92
295		1641.41
294		1702.51
293		1457.97
292		1647.54
291		1860.52
290		2527.84
289		4025.6
288		5375.59
287		8603.59
286		15859.5
285		22395.4
284		12754
283		2760.72
282		670.372
281		335.881
280		323.135
279		244.106
278		267.274
277		272.34
276		234.31
275		231.16
274		221.602
273		180.68
272		264.309
271		215.817
270		167.552
269		241.965
268		269.113
267		204.471
266		181.503
265		182.081
264		211.507
263		168.664
262		194.793
261		184.707
260		156.725
259		181.633
258		221.81
257		210.168
256		177.423
255		221.192
254		262.181
253		173.097
252		149.819
251		188.041
250		168.11
249		207
248		159.133
247		191.667
246		164.472
245		259.531
244		191.884
243		180.763
242		140.213
241		168.159
240		213.728
239		189.29
238		210.514
237		195.663
236		171.173
235		163.065
234		176.254
233		156.047
232		204.286
231		212.997
230		213.549
229		151.055
228		131.859
227		113.894
226		121.019
225		183.412
224		180.367
223		186.588
222		179.884
221		168.194
220		206.617
219		238.584
218		191.912
217		208.317
216		224.056
215		194.605
214		216.197
213		150.969
212		153.324
211		169.077
210		213.411
209		131.343
208		101.481
207		163.89
206		187.975
205		213.04
204		166.737
203		171.508
202		209.596
201		169.189
200		179.381
199		231.06
198		225.469
197		232.108
196		316.44
195		163.039
194		205.719
193		244.217
192		196.191
191		158.527
190		187.845
189		146.8
188		217.176
187		187.162
186		181.058
185		201.061
184		261.098
183		171.198
182		164.074
181		224.409
180		254.532
179		287.866
178		231.511
177		249.62
176		281.588
175		199.188
174		196.847
173		198.556
172		191.517
171		232.984
170		216.585
169		153.153
168		111.196
167		131.7
166		155.212
165		227.929
164		205.49
163		145.845
162		195.295
161		203.006
160		169.144
159		173.762
158		211.708
157		238.853
156		220.361
155		187.564
154		277.432
153		314.142
152		343.481
151		254.022
150		253.965
149		243.573
148		219.686
147		252.807
146		184.788
145		89.5348
144		120.051
143		168.764
142		171.536
141		187.509
140		225.567
139		197.226
138		225.957
137		185.295
136		163.995
135		183.62
134		165.136
133		244.124
132		246.506
131		255.281
130		180.878
129		227.329
128		258.794
127		177.347
126		203.015
125		264.019
124		228.004
123		154.598
122		199.912
121		229.969
120		260.479
119		141.887
118		163.063
117		199.363
116		168.116
115		171.931
114		154.965
113		206.792
112		297.065
111		274.201
110		279.055
109		255.936
108		189.646
107		198.277
106		315.095
105		298.102
104		163.424
103		192.966
102		339.246
101		254.995
100		213.919
99.0001		227.826
98.0001		176.084
97.0001		220.488
96.0001		238.207
95.0001		224.571
94.0001		217.491
93.0001		223.264
92.0001		243.164
91.0001		242.313
90.0001		255.67
89.0001		244.742
88.0001		215.034
87.0001		236.189
86.0001		271.003
85.0001		256.104
84.0001		207.2
83.0001		259.629
82.0001		325.861
81.0001		309.262
80.0001		283.383
79.0001		266.245
78.0001		229.276
77.0001		242.657
76.0001		312.021
75.0001		202.087
74.0001		206.006
73.0001		151.549
72.0001		210.938
71.0001		301.524
70.0001		276.622
69.0001		315.832
68.0001		274.424
67.0001		270.807
66.0001		311.644
65.0001		268.21
64.0001		221.493
63.0001		256.562
62.0001		218.952
61.0001		270.711
60.0001		247.601
59.0001		238.173
58.0001		231.838
57.0001		240.916
56.0001		286.994
55.0001		258.29
54.0001		249.794
53.0001		285.797
52.0001		216.322
51.0001		315.976
50.0001		276.746
49.0001		244.711
48.0001		289.624
47.0001		245.217
46.0001		263.72
45.0001		278.317
44.0001		304.987
43.0001		258.863
42.0001		256.39
41.0001		289.311
40.0001		201.702
39.0001		215.418
38.0001		177.604
37.0001		218.552
36.0001		305.934
35.0001		279.3
34.0001		248.665
33.0001		257.206
32.0001		250.326
31.0001		345.073
30.0001		427.169
29.0001		283.912
28.0001		413.369
27.0001		474.801
26.0001		368.588
25.0001		326.545
24.0001		292.417
23.0001		242.929
22.0001		302.342
21.0001		248.302
20.0001		311.052
19.0001		287.239
18.0001		330.597
17.0001		286.671
16.0001		385.248
15.0001		312.747
14.0001		329.832
13.0001		270.414
12.0001		262.263
11.0001		232.483
10.0001		217.346
9.0001		254.149
8.0001		181.686
7.0001		128.904
6.0001		102.759
5.0001		137.679
4.0001		69.0354
3.0001		20.6532
2.0001		0
