# Supplementary material for: Surface Wettability Modification of Cyclic Olefin Polymer by Direct Femtosecond Laser Irradiation
Source: Nanomaterials (Basel). 2015 Aug 28;5(3):1442–53. doi: 10.3390/nano5031442 (PMC5304633; doi:10.3390/nano5031442)
Supplement: Supplementary file 1 [file nanomaterials-05-01442-s001.zip › Lam_Supplementary/XPS/PDR2.79/2.79.xls]

## Sheet: 2.79
Axis	Energy	Elements=	1001
G:\2013-05-16\201-05-16\1\1.DATA\Survey.VGD
Binding Energy (E)
eV		Counts / s
1002		5544.7
1001		5617.83
1000		5983.55
999		5391.43
998		5361.61
997		5505.48
996		5417.85
995		5090.51
994		5374.52
993		5420.61
992		5173.46
991		4913.88
990		4853.39
989		4939.74
988		5141.81
987		5157.11
986		5024.52
985		5698.94
984		5473.25
983		6033.28
982		5501.24
981		5797.66
980		5845.37
979		5696.15
978		5775.05
977		5245.17
976		5350.73
975		5416.69
974		4525.26
973		4769.98
972		4557.21
971		4254.04
970		3959.19
969		3825.09
968		3907.87
967		3827.5
966		4132.54
965		3863.96
964		4126.04
963		3822.35
962		3656.75
961		3597.16
960		4052.29
959		3879.7
958		3725.86
957		3722.16
956		3626.07
955		3253.98
954		3716.39
953		3448.74
952		3557.97
951		3609.08
950		3796.7
949		3503.35
948		3407.54
947		3967.7
946		3859.59
945		3819.97
944		3629.08
943		4027.92
942		3807.67
941		4180.29
940		4078.88
939		4087.84
938		3804.98
937		4002.56
936		3714.28
935		3689.16
934		3761.24
933		3648.6
932		4183.81
931		3932.88
930		3898.41
929		4098.98
928		3759.04
927		3608.29
926		3600.77
925		3612.61
924		3865.41
923		3558.4
922		3768.31
921		3869.05
920		3755.71
919		3719.2
918		3838.66
917		3657.46
916		3835.61
915		3931.05
914		3857.77
913		3625.59
912		3892.73
911		3947.04
910		3885.24
909		3510.65
908		3880.16
907		4156.85
906		3887.25
905		3737.31
904		3653.78
903		3943.87
902		3766.43
901		4037.51
900		4051.61
899		4251.88
898		3926.16
897		3694.29
896		3802.11
895		4113.21
894		3904.81
893		3979.12
892		3882.46
891		3797.89
890		3696.13
889		3966.99
888		3999.88
887		4117.3
886		3744.49
885		3639.57
884		3843.73
883		3949.09
882		3949.77
881		3969.69
880		3659.28
879		3825.98
878		3876.38
877		3431.85
876		3715.83
875		3758.03
874		3954.42
873		3968.74
872		3864.59
871		4043.41
870		4008.32
869		4389.45
868		3890.26
867		4071.66
866		4128.94
865		3858.41
864		3933.68
863		3957.12
862		3909.55
861		4065.8
860		4121.81
859		4099.32
858		3895.97
857		3993.09
856		3838.34
855		4090.42
854		3856.16
853		3660.8
852		3820.62
851		4223.96
850		4005.74
849		4235.79
848		4156.82
847		4234.23
846		3969.91
845		3703.15
844		3597.98
843		4025.75
842		4152.05
841		4014.14
840		3873.64
839		4320.57
838		3955.75
837		3881
836		4198.05
835		3852.73
834		3759.98
833		4079.59
832		4204.05
831		4089.58
830		4250.92
829		4024.66
828		3829.6
827		4359.85
826		4252.26
825		3836.21
824		4072.67
823		3930.3
822		4164.56
821		3751.22
820		3768.18
819		4111.14
818		4404.85
817		3990.47
816		4440.42
815		4005.42
814		4089.3
813		4243.9
812		4133.36
811		4346.21
810		4192.97
809		4248.6
808		4157.82
807		3933.93
806		4150.3
805		4009.67
804		4024.05
803		3942.19
802		4014.37
801		4027.3
800		4173
799		4305.03
798		4163.15
797		4381.68
796		4213.61
795		4411.83
794		3945.8
793		4220.92
792		3879.67
791		4050.67
790		4206.02
789		4148.53
788		4392.59
787		4113.79
786		4312.27
785		4117.72
784		4095.19
783		4032.1
782		4047.62
781		4076.66
780		4031.35
779		3983.67
778		4456.74
777		4251.29
776		4385.19
775		4391.3
774		4049.93
773		4115.68
772		4306.31
771		4508.28
770		4151.79
769		4189.3
768		4010.89
767		4218.54
766		4650.55
765		4739.82
764		4303.31
763		4161.22
762		4252.64
761		3998.84
760		4185.83
759		4083.02
758		3974.23
757		4292.96
756		4775.05
755		4209.91
754		4202.71
753		4116.51
752		4180.96
751		4502.98
750		4204.39
749		4520.54
748		4444.38
747		4449.92
746		4023.37
745		4167.47
744		3883.4
743		4231.89
742		4208
741		4458.06
740		4462.68
739		4300.06
738		4498.25
737		4151.92
736		4354.23
735		4241.94
734		4332.75
733		4248.36
732		4463.75
731		4571.69
730		4367.08
729		4304.03
728		4543.15
727		4468.84
726		4309.92
725		4335.08
724		4674.4
723		4199.32
722		4526.62
721		4542.41
720		4639.21
719		4557.85
718		4348
717		4306.77
716		4193
715		4873.44
714		4581.57
713		4468.7
712		4326.72
711		4670.01
710		4579.6
709		4537.21
708		4483.06
707		4202.71
706		4516.56
705		4714.37
704		4682.7
703		4862.09
702		4627.46
701		4557.6
700		4686.52
699		4588.68
698		4680.66
697		4700.83
696		4632.69
695		4483.99
694		4695.23
693		4594.96
692		4513.26
691		4806.59
690		4844.07
689		4935.02
688		4616.34
687		4664.77
686		4663.38
685		5002.89
684		4617.01
683		4804.67
682		4791.42
681		4595.88
680		4547.09
679		4833.95
678		4743.35
677		4883.1
676		4801.67
675		5034.22
674		5135.4
673		4611.8
672		4581.49
671		4943.14
670		4771.49
669		4810.86
668		5008.88
667		4892.03
666		4773.74
665		4669.97
664		4714.32
663		4590.79
662		5206.91
661		4805.06
660		5321.3
659		4630.46
658		4901.23
657		4641.55
656		4720.8
655		5009.37
654		4450.08
653		4876.72
652		4686.65
651		5032.22
650		4922.57
649		5023.55
648		4827.25
647		4769.18
646		4652.68
645		5115.91
644		4706.57
643		5018.68
642		5239.1
641		5320.19
640		5273.88
639		4885.21
638		4982.75
637		4776.41
636		5011.56
635		4795.85
634		4877.74
633		4907.94
632		5116.9
631		4750.2
630		4812.91
629		4934.79
628		4589.28
627		5039.57
626		5187.41
625		5387.97
624		5126.83
623		5128.33
622		5350.38
621		5013.59
620		4944.37
619		5327.31
618		4914.68
617		4999.38
616		5055.23
615		5040.53
614		5197.08
613		5228.73
612		5312.3
611		5077.95
610		4557.11
609		4969.61
608		5176.81
607		4998.05
606		4981.94
605		4981.34
604		5038.16
603		5005.15
602		5039.95
601		5085.17
600		5269.28
599		5180.54
598		5314.07
597		5223.58
596		5552.85
595		5160.46
594		5173.59
593		4882.27
592		4784.43
591		5225.27
590		5170.71
589		5240.61
588		5010.18
587		5263.31
586		5004.29
585		5212.25
584		5231.28
583		5464.04
582		5475.56
581		5160.08
580		5117.31
579		4746.04
578		4987.22
577		5033.83
576		5074.06
575		5222.32
574		5083.34
573		4946.62
572		4970.4
571		5076.92
570		4530.13
569		4863.65
568		5251.56
567		5300.87
566		5326.78
565		5573.51
564		5288.3
563		5198.1
562		5420.87
561		5498.99
560		5642.43
559		5303.66
558		5414.64
557		5541.99
556		5578.21
555		5548.99
554		5023.22
553		4772.03
552		4622.74
551		4613.22
550		4642.33
549		4820.11
548		4503.09
547		4274.68
546		4220.32
545		3721.79
544		4204.43
543		3683.12
542		3646.43
541		3491.8
540		4141.93
539		4153.79
538		7002.03
537		10348.2
536		12587.3
535		11325.9
534		8114.07
533		5822.41
532		4063.59
531		3655.49
530		3632.53
529		3147.48
528		3046.15
527		3031.17
526		3001.8
525		3085.84
524		3001.9
523		2933.39
522		2739.91
521		2899.22
520		2718.95
519		2759.47
518		2944.42
517		2948.05
516		3182.62
515		2961.34
514		3459.46
513		3452.6
512		3221.79
511		3146.43
510		3044.7
509		2955.11
508		3087.59
507		3114.72
506		3340.46
505		3019.83
504		3341.97
503		3270.28
502		3351.16
501		3601.61
500		3239.4
499		3197.97
498		3432.71
497		3138.38
496		3033.04
495		3372.91
494		3140
493		3136.14
492		3127.01
491		3136.99
490		2933.37
489		3109.77
488		3129.03
487		3456.26
486		3105.63
485		2876.58
484		3090.98
483		3208.12
482		3113.29
481		3014.67
480		3445.15
479		3239.1
478		3286.36
477		3001.68
476		3080.53
475		3009.98
474		3160.56
473		3097.99
472		3098.1
471		3024.59
470		2992.66
469		3143.68
468		2941.8
467		3111.31
466		3131.08
465		3137.47
464		3251.11
463		3015.13
462		3151.49
461		3012.28
460		3188.02
459		2810.33
458		3196.47
457		3038.85
456		3164.76
455		3016.32
454		3199.9
453		3030.57
452		2961.81
451		3128.37
450		3335.38
449		3133.93
448		3252.14
447		3262.16
446		3295.98
445		3128.26
444		3116.42
443		3523.04
442		3378.5
441		3564.1
440		3259.07
439		3148.07
438		3237.08
437		3106.34
436		3180.93
435		3166.27
434		3036.39
433		3147.15
432		3188.95
431		3190.41
430		3521.98
429		3511.25
428		3410.02
427		3214.38
426		3231.57
425		3294.89
424		3246.23
423		3291.07
422		3143.1
421		2819.04
420		3281.7
419		3238.49
418		3368.41
417		3264.87
416		3310.37
415		3373.6
414		3621.45
413		3252.21
412		3418.35
411		3382.51
410		3370.45
409		3191.53
408		3375.89
407		3512.93
406		3834.81
405		3630.07
404		3698.76
403		3781.38
402		3476.89
401		3424.57
400		3592.05
399		2947.55
398		3497.91
397		3611.82
396		3258.59
395		3417.27
394		3401.32
393		3302.2
392		3418.25
391		3496.46
390		3321.77
389		3306.17
388		3220.74
387		3479.64
386		3268.82
385		3179.97
384		2951.01
383		3360.57
382		3583.85
381		3384.21
380		3449.26
379		3407.12
378		3001.45
377		3244.16
376		3317.36
375		3364.48
374		3159.07
373		3288.73
372		3428.32
371		3570.78
370		3475.35
369		3331.56
368		3153.6
367		3806.75
366		3199.5
365		3338.69
364		3519.72
363		3569.29
362		3338.85
361		3280.3
360		3369.33
359		3328.6
358		3713.78
357		3615.72
356		3490.1
355		3817.88
354		3342.02
353		3677.08
352		3584
351		3449.62
350		3627.84
349		3757.57
348		3289.85
347		3672.26
346		3644.57
345		3900.71
344		3785.34
343		3648.31
342		3713.05
341		3715.73
340		3588.93
339		3615.14
338		3742.93
337		3432.05
336		3538.85
335		3369.91
334		3557.08
333		3797.33
332		3695.03
331		3627.42
330		3634.67
329		3713.73
328		3635.33
327		3588.75
326		3581.18
325		3476.22
324		3457.8
323		3790.03
322		3678.5
321		3909.22
320		3568.62
319		3858.2
318		3946.94
317		3879.05
316		3852.23
315		3594.65
314		3829.48
313		4042.17
312		3888.67
311		4149.38
310		4027.59
309		4067.96
308		3584.97
307		3461.75
306		3689.59
305		3674.4
304		3135.12
303		2751.85
302		2829.98
301		2248.35
300		2278.21
299		2083.65
298		1660.64
297		1720.27
296		1500.06
295		1329.85
294		1549.4
293		2220.47
292		3042.29
291		4844.23
290		9212.98
289		14847.6
288		16790.1
287		12075.8
286		6616.75
285		3074.51
284		1411.17
283		478.569
282		297.375
281		252.092
280		340.052
279		209.813
278		320.499
277		266.768
276		288.278
275		252.831
274		211.137
273		332.282
272		226.94
271		336.933
270		239.078
269		241.832
268		244.581
267		227.785
266		180.515
265		216.986
264		232.604
263		189.231
262		207.536
261		278.519
260		306.741
259		232.899
258		235.044
257		187.301
256		244.237
255		242.453
254		285.444
253		185.456
252		195.608
251		276.038
250		300.738
249		314.155
248		298.985
247		262.802
246		256.223
245		266.759
244		297.158
243		279.508
242		228.897
241		239.173
240		270.68
239		300.213
238		371.013
237		308.402
236		324.304
235		263.136
234		281.769
233		276.826
232		216.476
231		204.995
230		247.98
229		228.42
228		242.362
227		326.903
226		277.659
225		296.453
224		155.271
223		234.937
222		250.63
221		295.615
220		387.759
219		301.994
218		255.893
217		201.982
216		327.862
215		322.325
214		303.098
213		261.37
212		188.289
211		289.322
210		300.374
209		348.004
208		287.485
207		253.336
206		244.392
205		327.427
204		261.198
203		256.997
202		194.873
201		252.559
200		272.37
199		197.169
198		284.568
197		203.405
196		256.787
195		270.44
194		229.479
193		175.356
192		288.537
191		222.741
190		224.587
189		284.95
188		298.662
187		276.868
186		272.39
185		279.832
184		247.727
183		225.172
182		311.614
181		196.168
180		285.581
179		257.918
178		343.006
177		412.98
176		267.395
175		251.266
174		388.675
173		301.879
172		402.25
171		367.396
170		299.93
169		303.935
168		293.174
167		192.383
166		228.139
165		289.266
164		274.358
163		211.345
162		233.273
161		308.045
160		422.587
159		415.614
158		443.585
157		344.234
156		370.261
155		407.752
154		305.118
153		284.676
152		281.726
151		252.074
150		422.329
149		275.658
148		311.141
147		282.854
146		325.753
145		289.715
144		263.489
143		365.598
142		369.289
141		231.642
140		299.029
139		309.402
138		352.761
137		211.012
136		297.801
135		257.359
134		297.146
133		266.4
132		194.246
131		287.728
130		314.349
129		316.098
128		291.338
127		240.521
126		220.579
125		249.461
124		280.383
123		222.097
122		330.591
121		267.963
120		305.696
119		308.686
118		307.049
117		188.716
116		239.255
115		225.541
114		205.205
113		318.794
112		250.794
111		191.923
110		272.627
109		299.383
108		318.276
107		427.911
106		326.464
105		307.481
104		266.782
103		329.716
102		386.613
101		303.662
100		288.266
99.0001		277.979
98.0001		206.691
97.0001		357.255
96.0001		302.31
95.0001		248.74
94.0001		169.929
93.0001		242.324
92.0001		280.361
91.0001		242.548
90.0001		259.21
89.0001		269.879
88.0001		340.821
87.0001		253.314
86.0001		294.532
85.0001		263.46
84.0001		272.384
83.0001		252.691
82.0001		249.716
81.0001		285.245
80.0001		225.441
79.0001		294.142
78.0001		284.053
77.0001		245.196
76.0001		304.335
75.0001		261.022
74.0001		308.444
73.0001		297.012
72.0001		275.751
71.0001		253.623
70.0001		318.339
69.0001		261.833
68.0001		266.055
67.0001		300.576
66.0001		276.167
65.0001		290.124
64.0001		281.548
63.0001		249.053
62.0001		277.597
61.0001		369.219
60.0001		347.214
59.0001		352.617
58.0001		301.873
57.0001		267.296
56.0001		280.318
55.0001		330.533
54.0001		362.204
53.0001		399.06
52.0001		290.118
51.0001		243.9
50.0001		303.942
49.0001		335.395
48.0001		289.217
47.0001		271.792
46.0001		314.071
45.0001		269.071
44.0001		319.828
43.0001		220.84
42.0001		232.614
41.0001		256.565
40.0001		239.162
39.0001		255.028
38.0001		336.659
37.0001		259.366
36.0001		307.291
35.0001		287.383
34.0001		285.137
33.0001		380.883
32.0001		426.603
31.0001		427.164
30.0001		442.036
29.0001		461.827
28.0001		290.762
27.0001		316.379
26.0001		301.712
25.0001		255.869
24.0001		205.888
23.0001		307.249
22.0001		322.109
21.0001		272.901
20.0001		273.245
19.0001		282.351
18.0001		269.849
17.0001		351.553
16.0001		232.299
15.0001		232.94
14.0001		239.804
13.0001		187.88
12.0001		210.895
11.0001		157.173
10.0001		132.252
9.0001		109.121
8.0001		108.341
7.0001		101.239
6.0001		48.8205
5.0001		0
4.0001		1.383
3.0001		10.142
2.0001		0
