# Supplementary material for: Surface Wettability Modification of Cyclic Olefin Polymer by Direct Femtosecond Laser Irradiation
Source: Nanomaterials (Basel). 2015 Aug 28;5(3):1442–53. doi: 10.3390/nano5031442 (PMC5304633; doi:10.3390/nano5031442)
Supplement: Supplementary file 1 [file nanomaterials-05-01442-s001.zip › Lam_Supplementary/XPS/pristine/pristine.xls]

## Sheet: pristine
Axis	Energy	Elements=	1001
C:\DOCUME~1\VGOPER~1\LOCALS~1\Temp\VGDAB2.tmp
Binding Energy (E)
eV		Counts / s
1003		2978.59
1002		2983.82
1001		3014.73
1000		2997.49
999		2878.19
998		2747.74
997		2750.44
996		2811.02
995		2812.99
994		2878.34
993		2975.24
992		2891.09
991		2677.17
990		2659.43
989		2578.35
988		2507.18
987		2765.22
986		2791.53
985		2808.2
984		2967.91
983		3079.62
982		3005.14
981		3130.83
980		3276.44
979		3341.38
978		3396.15
977		3344.19
976		3267.67
975		3143.48
974		3014.25
973		2899.1
972		2762.43
971		2601.52
970		2574.64
969		2486.26
968		2164.69
967		2111.17
966		2269.75
965		2314.03
964		2304.24
963		2358.54
962		2322.28
961		2271.74
960		2262.64
959		2380.72
958		2343.23
957		2204.89
956		2423.59
955		2377.35
954		2394.99
953		2441.03
952		2549.95
951		2423.31
950		2285.64
949		2377.84
948		2256.17
947		2296.45
946		2310.78
945		2253.24
944		2358.29
943		2302.86
942		2196.3
941		2052.05
940		1911.45
939		2038.6
938		2248.02
937		2391.92
936		2375.78
935		2292.34
934		2122.42
933		2263.14
932		2282.63
931		2093.31
930		2230.18
929		2431.72
928		2410.1
927		2178.36
926		2052.23
925		2109.46
924		2256.4
923		2261.84
922		2186.6
921		2195.39
920		2160.21
919		2311.12
918		2565.38
917		2504.75
916		2359.67
915		2460.56
914		2357.46
913		2154.67
912		2400.77
911		2538.71
910		2363
909		2289.92
908		2415
907		2338.36
906		2205.57
905		2374.6
904		2540.41
903		2526.46
902		2515.82
901		2551.77
900		2456.31
899		2283.18
898		2284.8
897		2532.85
896		2531.01
895		2469.7
894		2507.99
893		2445.09
892		2523.38
891		2477.46
890		2328.43
889		2292.98
888		2292.8
887		2359.34
886		2288.14
885		2152.13
884		2234.04
883		2361.97
882		2351.97
881		2277.86
880		2249.69
879		2305.46
878		2409.73
877		2340.84
876		2332.8
875		2501.32
874		2485.48
873		2427.87
872		2334.54
871		2292.13
870		2382.73
869		2385.12
868		2432.51
867		2381.99
866		2396.63
865		2556.81
864		2434.8
863		2364.41
862		2337.85
861		2269.64
860		2369.6
859		2321.15
858		2330.08
857		2403.26
856		2450.22
855		2424.96
854		2441.16
853		2562.2
852		2568.52
851		2516.3
850		2445.69
849		2293.65
848		2272.14
847		2587.46
846		2657.08
845		2583.46
844		2573.6
843		2766.6
842		2699.28
841		2425.99
840		2488.65
839		2367.29
838		2305.03
837		2357.3
836		2334.5
835		2668.24
834		2717.51
833		2586.35
832		2651.17
831		2586.04
830		2543.36
829		2570.21
828		2566.65
827		2472.65
826		2516.57
825		2644
824		2589.5
823		2562.89
822		2680.04
821		2555.01
820		2574.46
819		2601.77
818		2582.55
817		2607.74
816		2573.81
815		2669.77
814		2806.25
813		2659.48
812		2512.28
811		2543.32
810		2438.66
809		2442.22
808		2577.9
807		2470.33
806		2653.09
805		2982.06
804		2649.47
803		2502.44
802		2673.75
801		2678.07
800		2562.66
799		2531.46
798		2654.09
797		2494.97
796		2461.98
795		2641.81
794		2835.2
793		2747.89
792		2573.33
791		2647.57
790		2506.66
789		2448.09
788		2422.85
787		2605.94
786		2721.02
785		2652.54
784		2759.31
783		2744.75
782		2746.5
781		2726.69
780		2704.72
779		2663.5
778		2649.43
777		2575.47
776		2465.15
775		2464.04
774		2455.91
773		2481.38
772		2660.2
771		2947.5
770		2948.76
769		2768.58
768		2695.09
767		2517.88
766		2583.11
765		2726.99
764		2710.34
763		2719.18
762		2679.81
761		2596.84
760		2821.4
759		2871.59
758		2752.51
757		2731.96
756		2622.09
755		2644.73
754		2541.7
753		2558.47
752		2737.09
751		2785.18
750		2672.09
749		2654.02
748		2832.79
747		2870.51
746		3011.29
745		2870.04
744		2644.21
743		2820.08
742		2942.02
741		2738.38
740		2783.66
739		2745.66
738		2651.13
737		2706.03
736		2811.35
735		2930.19
734		2857.86
733		2869.08
732		3024.8
731		2939.94
730		2795.15
729		2721.21
728		2918.18
727		2878.73
726		2704.72
725		2793.65
724		2718.82
723		2844.11
722		2776.42
721		2437.27
720		2531.05
719		2642.99
718		2724.44
717		2870.92
716		2929.74
715		2765.27
714		2658.02
713		2587.89
712		2718.98
711		2790.38
710		2715.25
709		2787.15
708		2753.87
707		2653.41
706		2816.25
705		2957.66
704		2735.78
703		2618.43
702		2832.43
701		2873.54
700		3071.79
699		2865.53
698		2561.5
697		2872.31
696		2829.35
695		2609.34
694		2621.7
693		2787.26
692		2784.54
691		2933.29
690		2995.31
689		2798.43
688		2942.93
687		3116.26
686		2846.84
685		2827.67
684		3089.96
683		2910.35
682		2781.62
681		2938.58
680		2809.58
679		2682.38
678		2755.86
677		2880.99
676		2941.51
675		2835.31
674		2797.83
673		2758.52
672		2758.13
671		2904
670		3196.02
669		2977.16
668		2711.4
667		2824.38
666		2770.6
665		2869.76
664		3101.62
663		3126.99
662		2932.86
661		2817.83
660		2916.75
659		3023.23
658		2949.67
657		2885.2
656		2910.25
655		2816.54
654		2920.66
653		3081.04
652		3258.29
651		3229.54
650		2958.41
649		2858.91
648		2981.94
647		3077.59
646		3181.43
645		3223.34
644		3080.83
643		3023.63
642		2820.32
641		2847.63
640		2998.21
639		2890.62
638		2931.05
637		2987.3
636		2948.46
635		3114.99
634		3236.85
633		3212.36
632		3078.46
631		2875.09
630		2915.94
629		3060.71
628		3018.57
627		3149.38
626		3285.28
625		3041.47
624		2908.27
623		2921.88
622		3175.32
621		3289.59
620		3008.55
619		3135.78
618		3244.51
617		3272.54
616		3084.18
615		2892.12
614		3079.33
613		2962.85
612		2919.36
611		3213.3
610		3364.47
609		3356.11
608		3426.17
607		3400.86
606		3210.84
605		3066.76
604		3057.26
603		3137.08
602		3158.29
601		3105.31
600		3091.77
599		3218.17
598		3218.02
597		3095.63
596		3092.3
595		3087.65
594		3174.29
593		3308.56
592		3275.29
591		3275.79
590		3266.24
589		3438.26
588		3339.39
587		3264.57
586		3296.2
585		3379.26
584		3561.76
583		3370.87
582		3386.05
581		3491.09
580		3469.3
579		3464.06
578		3433.23
577		3491.44
576		3404.85
575		3394.07
574		3441.48
573		3434.54
572		3572.26
571		3414.47
570		3089.94
569		3058.98
568		3325.91
567		3500.04
566		3652.61
565		3614.82
564		3556.5
563		3568.66
562		3324.85
561		3394.77
560		3654.59
559		3709.67
558		3642.39
557		3672.95
556		3632.5
555		3586.31
554		3608.33
553		3678.57
552		3809.18
551		3788.02
550		3706.4
549		3564.68
548		3502.48
547		3426.46
546		3399.41
545		3489.46
544		3525.19
543		3445.34
542		3161.47
541		2982.58
540		3014.58
539		3201.16
538		3329.99
537		3329.07
536		3624.36
535		4933.74
534		6714.54
533		7860.92
532		6737.35
531		4417.91
530		3501.39
529		3481.55
528		3132.76
527		3057.67
526		3355.53
525		3155.93
524		3144.49
523		3222.81
522		3029.3
521		2857.3
520		2985.54
519		3273.58
518		3321.57
517		3233.69
516		3097.89
515		3155.87
514		3253.04
513		3346.58
512		3366.17
511		3292.66
510		3346.71
509		3356.69
508		3362.03
507		3214.63
506		3237.65
505		3254.49
504		3240.26
503		3296.68
502		3068.5
501		3162.16
500		3204.32
499		3035.34
498		3306.86
497		3445.52
496		3394.27
495		3343.95
494		3176.06
493		3179.38
492		3253.95
491		3306.66
490		3408.47
489		3482.78
488		3474.84
487		3330.92
486		3274.09
485		3477.06
484		3548.54
483		3375.74
482		3396.6
481		3426.16
480		3343.06
479		3279.09
478		3152.79
477		3173.18
476		3407.66
475		3408.11
474		3300.56
473		3438.19
472		3463.12
471		3406.83
470		3333.05
469		3447.59
468		3452.91
467		3439.68
466		3418.4
465		3348.99
464		3190.73
463		3241.54
462		3505.16
461		3400.94
460		3313.69
459		3478.39
458		3611.35
457		3560.64
456		3665.37
455		3625.67
454		3483.99
453		3575.16
452		3549.55
451		3522.78
450		3468.79
449		3467.7
448		3522.15
447		3558.97
446		3599.78
445		3556.27
444		3445.92
443		3368.59
442		3474.45
441		3570.84
440		3596.7
439		3579.92
438		3756.31
437		3689.54
436		3400.82
435		3544.75
434		3855.48
433		3691.28
432		3374.43
431		3409.5
430		3491.48
429		3509.24
428		3553.92
427		3646.79
426		3765.21
425		3656.23
424		3445.22
423		3428.86
422		3528.99
421		3509.24
420		3636.97
419		3629.3
418		3556.84
417		3632.65
416		3619.53
415		3475.14
414		3518.61
413		3675.84
412		3531.66
411		3550.86
410		3670.87
409		3748.57
408		3831.49
407		3859.57
406		3629.54
405		3621.16
404		3787.71
403		3705.88
402		3816.57
401		3899.75
400		3665.74
399		3594.21
398		3664.41
397		3503.01
396		3459.61
395		3717.55
394		3751.1
393		3514.9
392		3612.24
391		3949.65
390		4012.51
389		3804.81
388		3666.52
387		3825
386		3754.53
385		3554.04
384		3830.92
383		3869.92
382		3737.79
381		3897.04
380		3973.08
379		3999.91
378		4030.33
377		3780.83
376		3654
375		3727.02
374		3656.95
373		3709.49
372		3804.57
371		3908.04
370		3958.45
369		3855.4
368		3809.73
367		3790.38
366		3776.43
365		3819.15
364		3795.06
363		3840.34
362		3977.14
361		3777.55
360		3627.92
359		3726.46
358		3869.91
357		3834.97
356		3761.78
355		3872.62
354		3896.15
353		4042.53
352		3893.14
351		3834.32
350		3943.93
349		4072.04
348		4052
347		3790.97
346		3866.22
345		3833.24
344		3960.47
343		4213.89
342		4143.43
341		3940.14
340		4010.01
339		4057.94
338		4049.98
337		4276.82
336		4376.41
335		4282.6
334		4091.37
333		3941.39
332		3956.87
331		4204.98
330		4160.22
329		3972.37
328		4044.87
327		4173.57
326		4045.13
325		3840.18
324		4046.59
323		4293.72
322		4091.74
321		4002.97
320		4067.09
319		4195.84
318		4168.13
317		4002.36
316		4116.18
315		4085.34
314		3940.33
313		4026.2
312		4317.82
311		4552.61
310		4673.18
309		4482.24
308		4504.03
307		4741.12
306		4834.63
305		4795.74
304		4438.36
303		4111.39
302		3820.39
301		3471.23
300		3221.97
299		3091.14
298		2731.19
297		2275.17
296		1941.06
295		1578.09
294		1270.09
293		945.339
292		561.689
291		544.531
290		1148.08
289		1504.23
288		1867.3
287		5774.3
286		19758.4
285		29663.4
284		17702.9
283		3769.08
282		663.771
281		241.74
280		237.362
279		207.415
278		157.788
277		207.729
276		155.572
275		135.799
274		160.532
273		168.546
272		176.855
271		121.932
270		143.788
269		156.973
268		156.382
267		166.033
266		139.141
265		137.486
264		151.696
263		157.992
262		97.2269
261		99.9164
260		203.046
259		177.033
258		101.123
257		143.328
256		188.649
255		184.552
254		192.434
253		175.954
252		152.734
251		163.428
250		155.169
249		153.924
248		158.76
247		122.37
246		108.667
245		143.038
244		161.05
243		138.99
242		103.068
241		116.599
240		153.079
239		137.953
238		177.865
237		185.821
236		109.458
235		111.954
234		139.632
233		130.67
232		122.345
231		148.871
230		166.769
229		190.462
228		173.605
227		150.825
226		158.326
225		163.55
224		132.684
223		89.6175
222		93.1644
221		134.993
220		163.915
219		151.197
218		165.847
217		184.832
216		198.567
215		189.792
214		151.868
213		119.726
212		124.411
211		166.198
210		174.863
209		143.839
208		121.428
207		102.09
206		101.304
205		148.116
204		154.665
203		116.797
202		97.3068
201		101.804
200		78.8852
199		90.6105
198		115.135
197		110.348
196		140.823
195		123.547
194		124.97
193		189.818
192		217.652
191		206.819
190		167.948
189		159.028
188		157.902
187		136.787
186		175.636
185		234.196
184		206.014
183		147.185
182		156.705
181		147.314
180		116.697
179		123.715
178		132.008
177		169.732
176		162.991
175		134.516
174		168.653
173		128.47
172		83.1513
171		136.969
170		166.537
169		122.62
168		140.477
167		150.888
166		126.845
165		131.185
164		108.717
163		155.482
162		187.498
161		153.679
160		186.648
159		209.936
158		191.315
157		134.216
156		147.006
155		188.545
154		195.428
153		196.014
152		170.958
151		133.379
150		123.125
149		129.91
148		92.9803
147		95.8856
146		146.426
145		143.958
144		113.639
143		124.463
142		141.522
141		111.159
140		112.309
139		161.12
138		156.165
137		161.027
136		208.238
135		233.58
134		273.602
133		210.557
132		108.355
131		125.422
130		143.755
129		140.472
128		121.68
127		164.211
126		199.665
125		151.016
124		121.245
123		152.826
122		133.161
121		117.027
120		137.56
119		166.46
118		189.182
117		191.508
116		187.497
115		190.925
114		173.753
113		107.999
112		81.522
111		152.133
110		194.298
109		174.971
108		148.162
107		127.547
106		132.49
105		171.819
104		173.318
103		203.313
102		197.523
101		158.292
100		193.994
99.0001		201.492
98.0001		207.62
97.0001		194.055
96.0001		139.326
95.0001		105.782
94.0001		139.936
93.0001		154.625
92.0001		147.844
91.0001		132.242
90.0001		135.173
89.0001		189.002
88.0001		157.969
87.0001		121.162
86.0001		143.706
85.0001		114.337
84.0001		118.431
83.0001		147.735
82.0001		146.95
81.0001		132.071
80.0001		139.118
79.0001		234.179
78.0001		245.071
77.0001		191.606
76.0001		185.684
75.0001		158.997
74.0001		128.109
73.0001		153.291
72.0001		153.922
71.0001		168.34
70.0001		156.894
69.0001		174.091
68.0001		192.514
67.0001		175.223
66.0001		139.619
65.0001		87.0047
64.0001		100.88
63.0001		143.204
62.0001		198.451
61.0001		178.152
60.0001		131.816
59.0001		169.04
58.0001		227.104
57.0001		201.282
56.0001		157.786
55.0001		189.36
54.0001		189.445
53.0001		143.887
52.0001		153.305
51.0001		170.485
50.0001		180.201
49.0001		166.894
48.0001		197.696
47.0001		172.522
46.0001		177.71
45.0001		209.719
44.0001		185.135
43.0001		170.632
42.0001		148.047
41.0001		210.535
40.0001		223.163
39.0001		171.652
38.0001		182.527
37.0001		215.301
36.0001		225.854
35.0001		207.929
34.0001		163.803
33.0001		133.213
32.0001		152.263
31.0001		207.965
30.0001		244.485
29.0001		223.743
28.0001		201.606
27.0001		228.483
26.0001		223.689
25.0001		193.791
24.0001		122.864
23.0001		114.84
22.0001		204.234
21.0001		252.209
20.0001		225.639
19.0001		251.57
18.0001		279.805
17.0001		266.015
16.0001		326.306
15.0001		354.162
14.0001		346.3
13.0001		342.45
12.0001		260.899
11.0001		153.231
10.0001		111.313
9.0001		117.061
8.0001		102.838
7.0001		96.0907
6.0001		88.5271
5.0001		69.006
4.0001		50.6352
3.0001		23.2896
